# Supplementary material for: FABP7 drives an inflammatory response in human astrocytes and is upregulated in Alzheimer’s disease
Source: GeroScience. 2023 Sep 9;46(2):1607–25. doi: 10.1007/s11357-023-00916-0 (PMC10828232; doi:10.1007/s11357-023-00916-0)
Supplement: Supplementary file 2 — (XLS 5157 kb) [file 11357_2023_916_MOESM2_ESM.xls]

## Sheet: Complete list of transcript IDs
ID	log2FoldChange	pvalue	padj	Control-1	Control-2	Control-3	Control-4	FABP7-1	FABP7-2	FABP7-3	Gene name
ENSG00000000003	-0.213892	0.00266674	0.0151473	4714.1	4402.65	4852.83	5330.83	4308.4	4304.41	3872.28	TSPAN6
ENSG00000000419	-0.218943	0.000517912	0.00387423	1465.28	1554.14	1580.86	1642.07	1382.75	1336.89	1304.87	DPM1
ENSG00000000457	-0.0184208	0.821465	0.909757	632.405	615.277	672.408	580.622	641.589	609.81	601.85	SCYL3
ENSG00000000460	0.0953683	0.488125	0.691438	161.201	168.631	159.949	141.527	155.008	185.4	165.173	C1orf112
ENSG00000000971	0.223332	0.476635	0.682218	28.9336	23.9274	25.6229	22.6805	30.7963	23.4542	34.067	CFH
ENSG00000001036	0.0621102	0.3829	0.600365	2482.09	2269.69	2602.67	2766.12	2762.43	2610.12	2557.09	FUCA2
ENSG00000001084	0.342388	5.22e-09	1.41e-07	1431.18	1407.16	1517.96	1398.94	1843.67	1854	1779.74	GCLC
ENSG00000001167	-0.170873	0.00853649	0.0387058	1649.21	1712.52	1672.48	1511.43	1402.26	1450.81	1506.17	NFYA
ENSG00000001460	0.856422	1.64e-06	2.59e-05	66.1339	78.6187	80.751	74.3922	161.167	116.154	130.074	STPG1
ENSG00000001461	0.353845	1.27e-07	2.59e-06	764.673	788.466	758.594	733.942	956.738	982.843	977.619	NIPAL3
ENSG00000001497	-0.00337409	0.949486	0.975988	1850.71	1852.67	1948.12	1902.44	1862.15	1897.56	1896.39	LAS1L
ENSG00000001561	0.0463805	0.646087	0.809368	316.203	314.475	283.405	312.084	327.467	308.255	311.764	ENPP4
ENSG00000001617	0.76113	5.38e-05	0.000558819	64.0672	58.1095	52.7988	63.5055	106.76	101.635	93.9423	SEMA3F
ENSG00000001629	0.0813415	0.15616	0.340935	4698.6	4647.62	4563.21	4161.43	4732.36	4655.1	4947.97	ANKIB1
ENSG00000001630	0.232082	0.0380415	0.122738	673.739	631.228	628.926	468.126	667.253	720.379	726.762	CYP51A1
ENSG00000001631	-0.0680249	0.344808	0.564141	1614.08	1623.65	1534.27	1426.15	1394.05	1446.34	1590.82	KRIT1
ENSG00000002016	-0.111258	0.151872	0.334715	684.072	673.386	683.278	655.921	581.023	629.913	661.725	RAD52
ENSG00000002079	-0.38241	0.392799	0.609077	20.6668	10.2546	24.07	16.33	10.2654	20.1036	11.3557	MYH16
ENSG00000002330	0.129227	0.23578	0.446117	339.969	405.627	386.673	450.889	445.52	457.916	396.416	BAD
ENSG00000002549	0.0910576	0.159213	0.345237	1522.11	1529.08	1652.29	1675.64	1745.12	1746.78	1609.41	LAP3
ENSG00000002586	-0.00201286	0.980757	0.990459	10198	9749.85	10714.3	12839	11221.1	10954.2	10409	CD99
ENSG00000002587	-0.540632	0.0119352	0.0502029	90.9341	84.3157	78.4217	74.3922	50.3006	72.5964	46.455	HS3ST1
ENSG00000002746	-0.13408	0.341131	0.560016	248.002	262.062	252.347	191.424	205.309	195.452	249.824	HECW1
ENSG00000002822	0.0860357	0.312228	0.528566	511.504	515.009	562.928	596.952	579.997	578.537	585.333	MAD1L1
ENSG00000002834	0.0765113	0.0704361	0.193538	6763.22	6730.44	6869.27	7076.33	7255.61	7251.82	7196.39	LASP1
ENSG00000002919	-0.137069	0.049941	0.150753	897.974	1010.65	941.837	968.005	853.057	857.754	891.935	SNX11
ENSG00000003056	-0.0967787	0.0184487	0.0704941	7716.99	7606.64	7774.62	7519.96	7173.48	7047.43	7253.17	M6PR
ENSG00000003096	-0.128805	0.0237215	0.085799	1914.78	1812.79	1823.89	1952.34	1750.26	1715.51	1681.67	KLHL13
ENSG00000003137	0.0112825	0.972427	0.986442	18.6001	27.3456	30.2816	25.4022	23.6105	26.8048	26.8406	CYP26B1
ENSG00000003147	-0.547655	0.00831193	0.0380141	87.834	75.2005	79.1981	86.1861	49.2741	69.2458	50.5843	ICA1
ENSG00000003249	0.213072	0.001815	0.0110486	950.674	930.891	1007.06	986.15	1176.42	1135.85	1060.21	DBNDD1
ENSG00000003393	-0.0245958	0.697594	0.841024	3101.06	3213.11	3063.88	2747.97	2980.05	2891.57	3065	ALS2
ENSG00000003402	0.00404169	0.944916	0.973832	2579.22	2678.73	2540.55	2416.84	2548.91	2450.41	2678.9	CFLAR
ENSG00000003436	-0.388168	5.8e-06	7.97e-05	621.038	665.41	693.372	711.262	539.962	528.278	475.905	TFPI
ENSG00000003509	0.0463495	0.520241	0.716776	653.072	641.483	649.114	662.272	664.173	669.003	685.469	NDUFAF7
ENSG00000003756	-0.0309179	0.534254	0.72787	9109.94	9555.02	9246.77	8558.73	8959.67	8950.57	8859.48	RBM5
ENSG00000003987	-0.0125822	0.89953	0.951278	338.936	339.542	311.357	319.342	340.812	304.905	325.185	MTMR7
ENSG00000003989	-0.513891	0.0236863	0.0857058	67.1672	62.6671	62.8926	55.3405	40.0352	46.9084	43.358	SLC7A2
ENSG00000004059	0.167052	0.137029	0.312951	964.108	1065.34	1214.37	1408.01	1334.51	1405.02	1182.02	ARF5
ENSG00000004139	0.208134	0.00320479	0.0176706	946.541	936.588	972.118	928.088	1008.07	1109.05	1162.41	SARM1
ENSG00000004142	0.0336538	0.530756	0.725201	3790.3	3570.88	3667.18	3989.96	3887.52	3844.26	3800.02	POLDIP2
ENSG00000004399	0.587431	1.01e-23	2e-21	3473.06	3358.95	3339.52	3021.96	5057.78	4987.93	4818.93	PLXND1
ENSG00000004455	0.179707	0.00260738	0.0148621	2597.82	2500.99	2592.57	2850.49	3054.99	3011.07	2892.6	AK2
ENSG00000004468	0.398896	0.000773977	0.00544371	206.668	213.068	183.243	188.702	243.291	260.23	276.665	CD38
ENSG00000004478	0.332937	1.3e-09	3.92e-08	3512.33	3370.35	3442.01	3780.39	4446.98	4530.01	4351.28	FKBP4
ENSG00000004487	-0.0318607	0.450027	0.658411	7373.93	7374.2	7519.16	7727.71	7395.22	7340.05	7272.78	KDM1A
ENSG00000004534	0.016367	0.675738	0.828109	9998.61	10262.6	10006.9	9885.09	10113.5	10174.7	10167.4	RBM6
ENSG00000004660	0.457234	8.91e-05	0.000868987	182.901	199.395	173.149	197.774	259.715	257.996	256.018	CAMKK1
ENSG00000004700	0.183539	0.0256399	0.0912391	762.606	698.453	679.396	635.055	785.305	825.365	751.538	RECQL
ENSG00000004766	-0.117768	0.0579402	0.167731	1098.44	1137.12	1142.94	1155.8	1073.76	1027.52	1033.36	VPS50
ENSG00000004776	0.152424	0.51703	0.714593	47.5337	59.2489	79.9746	95.2583	73.9111	79.2976	83.6189	HSPB6
ENSG00000004777	0.176225	0.00644915	0.0310193	1574.81	1850.39	1735.37	1681.08	1914.5	1941.12	1940.79	ARHGAP33
ENSG00000004779	0.106085	0.248163	0.46017	1485.95	1421.97	1636.76	1882.48	1773.87	1802.62	1616.63	NDUFAB1
ENSG00000004799	-0.439759	0.000274143	0.00225634	267.635	255.226	260.112	227.713	196.07	173.114	188.917	PDK4
ENSG00000004838	-0.327851	0.424898	0.63733	12.4001	26.2062	17.082	19.0517	15.3981	14.5193	14.4527	ZMYND10
ENSG00000004846	-0.0374063	0.829855	0.915029	136.401	110.522	97.833	108.867	113.946	121.739	94.9746	ABCB5
ENSG00000004848	-0.06977	0.229074	0.437742	4470.24	4867.52	4425	4998.79	4435.69	4438.43	4529.88	ARX
ENSG00000004864	-0.0882796	0.105073	0.259961	3071.09	2874.71	3172.58	3124.47	2896.9	2806.69	2938.02	SLC25A13
ENSG00000004866	-0.252355	0.0014737	0.00930613	856.64	774.793	833.91	900.871	663.147	740.483	718.503	ST7
ENSG00000004897	0.0829298	0.0642325	0.180942	3661.13	3594.81	3642.34	3553.59	3859.8	3767.19	3852.67	CDC27
ENSG00000004961	-0.127935	0.0591973	0.170225	1244.14	1200.93	1252.42	1377.16	1138.44	1185	1162.41	HCCS
ENSG00000004975	-0.0945527	0.0917984	0.235638	2483.12	2586.44	2462.13	2607.35	2303.56	2504.02	2314.49	DVL2
ENSG00000005007	-0.0145648	0.777469	0.886613	4023.83	3913.84	3965.34	4043.49	3724.3	4100.02	4017.84	UPF1
ENSG00000005020	-0.176841	0.124392	0.2919	310.002	282.571	253.9	290.311	233.025	250.178	269.439	SKAP2
ENSG00000005022	-0.0264128	0.718442	0.853592	3238.49	3274.64	3444.34	3901.96	3504.62	3509.2	3196.1	SLC25A5
ENSG00000005059	0.131523	0.0705534	0.193753	1037.47	1118.89	1062.96	1205.7	1199	1269.88	1167.57	MCUB
ENSG00000005075	-0.0924562	0.314665	0.531248	835.973	836.32	941.837	1058.73	828.42	904.662	854.771	POLR2J
ENSG00000005100	-0.152303	0.047342	0.14492	1519.01	1392.35	1383.64	1262.85	1268.81	1163.78	1315.19	DHX33
ENSG00000005108	-0.914156	7.4e-15	5.4e-13	571.438	570.84	507.8	435.466	285.379	294.853	248.792	THSD7A
ENSG00000005156	0.0628209	0.473432	0.680183	1024.04	1116.61	979.883	856.417	1066.58	997.362	1046.79	LIG3
ENSG00000005175	0.032825	0.595247	0.772945	1575.85	1459.57	1607.26	1590.36	1619.88	1639.56	1527.85	RPAP3
ENSG00000005187	-0.358155	0.476509	0.682179	8.26673	13.6728	13.9761	10.8867	10.2654	8.93494	8.25866	ACSM3
ENSG00000005189	0.49395	0.0471297	0.144382	43.4003	56.9701	60.5633	50.8044	64.6722	55.8434	103.233	REXO5
ENSG00000005194	-0.117769	0.0575367	0.166807	2439.72	2277.66	2380.6	2616.43	2273.79	2157.79	2284.55	CIAPIN1
ENSG00000005206	0.0503234	0.374529	0.592263	1725.68	1803.67	1708.2	1644.79	1779	1766.88	1795.23	SPPL2B
ENSG00000005238	0.140145	0.0174223	0.0672346	1727.75	1753.54	1861.16	1761.82	2058.22	1907.61	1908.78	FAM214B
ENSG00000005243	0.676822	0.000390181	0.00304779	56.8338	68.3641	55.9046	72.5777	93.4154	100.518	109.427	COPZ2
ENSG00000005249	-0.16621	0.0127115	0.052662	1203.84	1169.03	1142.94	1279.18	1097.37	1047.62	1059.17	PRKAR2B
ENSG00000005302	-0.182926	0.00125999	0.00815183	2133.85	2082.83	2146.11	2256.26	1971.99	1840.6	1882.97	MSL3
ENSG00000005339	-0.0510538	0.576298	0.759919	4210.87	4273.89	3671.07	3166.2	3686.32	3584.03	3816.53	CREBBP
ENSG00000005379	0.259104	0.0010408	0.00693562	696.472	765.678	744.618	696.746	885.907	795.209	922.905	TSPOAP1
ENSG00000005436	0.0128706	0.853245	0.927224	832.873	886.454	821.487	843.716	886.933	848.819	822.769	GCFC2
ENSG00000005448	0.26559	0.0215659	0.0795321	274.869	308.778	258.559	318.435	334.653	389.787	321.055	WDR54
ENSG00000005469	-0.456481	3.87e-23	7.22e-21	5414.71	5498.75	5622.29	5671.95	3961.43	4161.45	4018.87	CROT
ENSG00000005471	-0.114807	0.15336	0.336908	582.805	562.864	581.563	575.179	544.068	495.889	554.363	ABCB4
ENSG00000005483	-0.0236702	0.764548	0.879624	4093.07	4180.46	3759.58	3321.34	3624.72	3706.88	3992.03	KMT2E
ENSG00000005486	0.0735067	0.225827	0.433758	5348.58	5201.37	5425.85	5999.46	5769.17	6013.21	5565.3	RHBDD2
ENSG00000005513	0.199891	0.00700056	0.0329817	816.34	818.09	850.215	944.418	982.402	973.908	1000.33	SOX8
ENSG00000005700	0.0257608	0.640333	0.804908	3387.29	3299.71	3404.74	3231.52	3435.84	3185.31	3550.19	IBTK
ENSG00000005801	-0.0887248	0.100465	0.251797	3088.66	2988.65	3177.24	3302.29	3029.33	2916.14	2914.27	ZNF195
ENSG00000005810	-0.22441	0.0447574	0.138336	4050.7	4516.59	3704.45	2947.56	3068.34	3141.75	3556.39	MYCBP2
ENSG00000005812	-0.020834	0.756679	0.87588	1368.14	1311.45	1455.07	1474.24	1370.44	1453.04	1328.61	FBXL3
ENSG00000005882	0.215116	0.00540412	0.0270042	683.039	616.416	630.479	674.973	724.739	748.301	794.896	PDK2
ENSG00000005884	0.92853	7.66e-78	1.68e-74	3374.89	3303.12	3417.17	3141.71	6382.02	6365.03	6150.64	ITGA3
ENSG00000005889	-0.0429585	0.479465	0.68498	3075.22	2944.21	2837.16	2786.98	2694.68	2772.06	3006.15	ZFX
ENSG00000005893	0.059894	0.146234	0.326915	13135.8	12841	13484.6	12978.7	13712.6	13893.8	13396.6	LAMP2
ENSG00000005961	0.0165488	0.957607	0.979852	46.5004	31.9032	25.6229	25.4022	31.8228	35.7398	29.9376	ITGA2B
ENSG00000006007	-0.126994	0.0189399	0.0719743	4308	4241.99	4463.82	4707.57	3938.85	4149.16	4088.04	GDE1
ENSG00000006015	0.37398	0.000171319	0.00152149	552.838	601.604	652.22	755.716	854.084	830.949	809.349	REX1BD
ENSG00000006016	-0.0892852	0.676922	0.828806	96.1008	64.9459	69.8807	77.1138	81.0969	79.2976	56.7783	CRLF1
ENSG00000006025	0.0188358	0.821486	0.909757	502.204	511.591	462.766	479.92	496.847	489.188	497.584	OSBPL7
ENSG00000006042	-0.128399	0.032767	0.110271	2684.62	2755.07	2849.58	3074.57	2645.4	2598.95	2556.06	TMEM98
ENSG00000006062	0.348069	5.55e-05	0.000574347	553.871	646.04	564.481	537.982	735.005	690.224	768.055	MAP3K14
ENSG00000006071	-0.447848	0.0856489	0.224162	43.4003	58.1095	49.693	41.7322	30.7963	36.8566	38.1963	ABCC8
ENSG00000006118	-0.0557179	0.187219	0.383281	9439.57	9657.56	9691.68	9760.8	9406.21	9428.59	8984.39	TMEM132A
ENSG00000006125	0.00930948	0.814776	0.906349	19138.5	19300.3	18810.3	18585.3	18961.3	18770.1	19508	AP2B1
ENSG00000006194	-0.116126	0.0415996	0.131054	1791.81	1704.54	1843.3	1857.08	1667.11	1651.85	1665.15	ZNF263
ENSG00000006210	-0.0597996	0.404795	0.62043	923.807	1066.48	1017.15	1036.05	992.667	979.493	937.358	CX3CL1
ENSG00000006282	0.32439	8.13e-07	1.38e-05	878.34	808.975	868.074	860.046	1052.21	1087.83	1070.53	SPATA20
ENSG00000006283	-1.2604	0.00121816	0.00792319	42.367	74.0611	38.8226	47.1755	12.3185	12.2855	38.1963	CACNA1G
ENSG00000006327	0.587142	1.06e-18	1.3e-16	1161.48	1125.73	1192.63	1291.88	1835.46	1827.19	1718.83	TNFRSF12A
ENSG00000006377	-0.41922	1.04e-10	3.85e-09	2712.52	2793.81	2685.75	3119.03	2082.86	2145.5	2116.28	DLX6
ENSG00000006432	0.236976	0.0366091	0.119461	628.272	680.222	587.774	478.106	670.333	651.134	773.217	MAP3K9
ENSG00000006451	0.234873	1.17e-05	0.000148062	3047.32	2874.71	3126.77	3191.61	3664.76	3541.59	3602.84	RALA
ENSG00000006453	0.330392	0.104078	0.258243	96.1008	99.1279	79.1981	56.2477	103.681	107.219	99.1039	BAIAP2L1
ENSG00000006459	-0.203396	0.0103889	0.0451288	1125.31	1140.54	1097.13	974.356	890.013	920.299	1012.72	KDM7A
ENSG00000006468	-0.15799	0.00138337	0.008843	4994.14	5444.06	5288.42	5237.39	4644.08	4622.71	4824.09	ETV1
ENSG00000006530	-0.0842761	0.128545	0.299277	1496.28	1496.03	1468.27	1476.96	1379.67	1412.84	1407.07	AGK
ENSG00000006534	0.0466443	0.756521	0.875818	141.568	121.916	148.302	156.042	166.3	140.725	134.203	ALDH3B1
ENSG00000006576	0.200984	0.00231968	0.0135455	915.541	954.818	914.661	935.346	1093.27	1011.88	1099.43	PHTF2
ENSG00000006607	0.361247	3.85e-05	0.000416265	1123.24	1083.57	990.753	878.191	1253.41	1277.7	1390.55	FARP2
ENSG00000006625	-0.0516932	0.547923	0.738605	970.308	908.103	1041.22	1149.45	1031.68	976.142	940.455	GGCT
ENSG00000006634	-0.0158443	0.835409	0.917776	904.174	880.757	976.777	974.356	887.96	1001.83	886.774	DBF4
ENSG00000006638	1.02685	0.0160527	0.0631571	8.26673	11.394	7.76452	13.6083	19.5043	21.2205	21.679	TBXA2R
ENSG00000006652	0.0832015	0.126444	0.29557	3389.36	3384.02	3435.8	3686.04	3693.5	3805.17	3545.03	IFRD1
ENSG00000006695	-0.0543766	0.555297	0.744385	480.504	499.058	474.412	503.508	460.918	427.76	523.393	COX10
ENSG00000006704	0.0697496	0.274011	0.488057	1416.71	1447.04	1493.12	1613.04	1571.64	1580.37	1550.56	GTF2IRD1
ENSG00000006712	-0.0523434	0.39724	0.613463	2748.69	2752.79	2986.24	3141.71	2778.85	2843.54	2794.52	PAF1
ENSG00000006715	-0.141679	0.00114796	0.00754801	6424.28	6400.02	6540.83	6219	5815.37	5692.67	5885.33	VPS41
ENSG00000006740	0.474186	0.0885555	0.229699	32.0336	23.9274	36.4933	29.0311	47.221	36.8566	43.358	ARHGAP44
ENSG00000006744	0.00932312	0.861813	0.931468	1805.25	1772.91	1772.64	1854.36	1845.72	1794.81	1798.32	ELAC2
ENSG00000006747	-1.73935	1.72e-17	1.74e-15	148.801	112.801	149.079	134.269	40.0352	46.9084	36.1316	SCIN
ENSG00000006756	-0.0388803	0.545645	0.736966	2990.49	3121.96	2827.84	2887.69	2699.81	2821.21	3109.39	ARSD
ENSG00000006757	0.0587055	0.582852	0.764675	307.936	329.287	342.415	383.755	376.741	360.748	329.314	PNPLA4
ENSG00000006831	0.0264613	0.595761	0.773108	3333.56	3305.4	3518.11	3500.06	3428.65	3456.7	3552.26	ADIPOR2
ENSG00000006837	-0.533658	0.00178179	0.0108766	109.534	112.801	131.997	118.846	89.3092	75.947	80.5219	CDKL3
ENSG00000007001	-1.25811	0.00704173	0.0331519	19.6335	20.5092	17.8584	16.33	9.23889	6.7012	7.22633	UPP2
ENSG00000007047	0.0425442	0.389664	0.606164	2416.99	2416.67	2387.59	2426.82	2416.48	2493.96	2541.6	MARK4
ENSG00000007062	0.12285	0.00518172	0.0261305	7205.49	7510.93	7402.7	7070.89	7864.35	7895.13	8076.97	PROM1
ENSG00000007080	0.065342	0.436898	0.648053	1528.31	1574.65	1635.99	1928.75	1756.42	1836.13	1643.47	CCDC124
ENSG00000007168	0.119288	0.00316847	0.0174926	7577.49	7619.17	7840.62	7668.74	8427.92	8239.13	8350.54	PAFAH1B1
ENSG00000007171	-0.674729	0.0346081	0.114615	39.267	30.7638	29.5052	35.3816	23.6105	16.753	22.7113	NOS2
ENSG00000007174	-0.321909	0.00221867	0.0130559	301.736	314.475	336.98	313.899	262.795	239.01	259.115	DNAH9
ENSG00000007202	0.0204812	0.811741	0.904587	4364.83	4440.25	3990.97	3361.26	4132.86	3943.66	4209.85	KIAA0100
ENSG00000007237	0.0454981	0.437999	0.648994	4763.7	4870.94	4579.52	4271.2	4635.87	4712.06	4955.2	GAS7
ENSG00000007255	-0.0688181	0.53408	0.72787	288.302	284.85	295.052	288.496	290.512	298.204	239.501	TRAPPC6A
ENSG00000007341	-0.347936	0.000266633	0.00220095	485.671	548.052	455.001	470.848	383.927	397.605	370.607	ST7L
ENSG00000007350	0.122292	0.287056	0.501936	205.635	207.371	225.171	226.805	243.291	225.607	238.469	TKTL1
ENSG00000007372	-0.041976	0.43933	0.650265	2006.75	1877.73	1977.62	2025.83	1916.56	1915.43	1917.04	PAX6
ENSG00000007376	0.146362	0.145259	0.325531	573.505	575.398	624.268	704.911	707.288	748.301	604.947	RPUSD1
ENSG00000007384	0.600964	1.82e-10	6.41e-09	397.836	374.863	389.003	389.198	606.687	639.965	519.263	RHBDF1
ENSG00000007392	-0.0195637	0.709135	0.848778	4490.9	4433.41	4815.56	4814.63	4667.69	4599.26	4467.94	LUC7L
ENSG00000007402	0.279676	0.358979	0.577919	54.7671	28.485	34.1639	32.66	57.4864	48.0253	30.97	CACNA2D2
ENSG00000007516	-0.264997	0.0340621	0.113414	210.802	251.808	215.077	247.672	181.698	203.27	192.014	BAIAP3
ENSG00000007520	0.134038	0.0899386	0.232432	1063.31	1019.76	1114.99	1214.77	1262.65	1256.48	1116.98	TSR3
ENSG00000007541	-0.0663861	0.334074	0.552682	1572.75	1752.4	1851.84	1789.04	1679.42	1712.16	1602.18	PIGQ
ENSG00000007545	0.00172876	0.975084	0.987751	1566.55	1606.56	1590.95	1572.22	1598.33	1622.81	1537.14	CRAMP1
ENSG00000007866	0.331964	1.79e-07	3.51e-06	1303.04	1456.15	1389.07	1346.32	1758.47	1644.03	1781.81	TEAD3
ENSG00000007923	-0.260209	1.2e-05	0.000150993	2979.12	3281.48	3079.41	2858.66	2563.28	2504.02	2568.44	DNAJC11
ENSG00000007944	-0.413474	0.00013062	0.00120776	353.403	353.214	308.252	346.559	275.114	249.061	240.533	MYLIP
ENSG00000007952	-0.529811	0.173841	0.365459	27.9002	27.3456	15.529	35.3816	15.3981	14.5193	24.776	NOX1
ENSG00000007968	0.660517	0.000149397	0.00135602	70.2672	103.685	77.6452	93.4438	127.291	145.193	135.236	E2F2
ENSG00000008018	0.122636	0.112152	0.271665	4565.3	4530.26	4908.73	5593.02	5419.12	5584.34	5003.72	PSMB1
ENSG00000008056	-0.254517	0.150249	0.332583	126.068	120.777	98.6094	145.155	110.867	106.102	90.8453	SYN1
ENSG00000008083	-0.0896552	0.186191	0.381921	1601.68	1665.8	1569.21	1481.49	1401.23	1464.21	1584.63	JARID2
ENSG00000008086	0.0719464	0.455218	0.663257	1589.28	1799.11	1539.7	1318.19	1561.37	1556.91	1801.42	CDKL5
ENSG00000008118	-0.283422	0.13508	0.309716	100.234	79.7581	113.362	126.104	91.3623	87.1156	81.5543	CAMK1G
ENSG00000008128	-0.0461432	0.546267	0.737593	642.738	622.113	617.28	655.014	607.714	643.316	592.559	CDK11A
ENSG00000008130	0.340647	2.45e-10	8.37e-09	1618.21	1645.3	1601.82	1638.44	2020.24	2129.87	2026.47	NADK
ENSG00000008196	-0.447017	0.352985	0.572053	17.5668	10.2546	11.6468	14.5155	9.23889	12.2855	8.25866	TFAP2B
ENSG00000008226	-0.0119127	0.9812	0.990515	13.4334	13.6728	15.529	5.44333	13.3451	7.81807	14.4527	DLEC1
ENSG00000008256	-0.00274578	0.968703	0.984791	1615.11	1769.49	1632.88	1559.51	1673.27	1511.12	1734.32	CYTH3
ENSG00000008277	-0.126447	0.131335	0.304098	935.174	1044.83	955.036	860.953	848.951	816.43	939.423	ADAM22
ENSG00000008282	0.0609782	0.381691	0.599086	2416.99	2286.78	2455.14	2685.38	2628.98	2693.88	2383.66	SYPL1
ENSG00000008283	0.634699	2.21e-06	3.36e-05	183.935	165.213	164.608	171.465	296.671	217.789	281.827	CYB561
ENSG00000008294	0.00964616	0.887775	0.945143	17112.1	17609.4	16185.1	14441.2	16359	15893	17082	SPAG9
ENSG00000008300	-0.00153848	0.986555	0.993684	1790.78	1931.28	1533.49	1503.27	1573.69	1694.29	1790.06	CELSR3
ENSG00000008311	-0.0735309	0.484817	0.688992	3089.69	3116.26	2799.89	2153.74	2650.53	2533.05	2766.65	AASS
ENSG00000008323	0.800478	0.0443595	0.137503	11.3668	19.3698	13.1997	10.8867	17.4512	25.6879	27.873	PLEKHG6
ENSG00000008324	-0.0400061	0.690299	0.837133	631.372	569.701	736.077	713.076	621.059	703.626	614.238	SS18L2
ENSG00000008382	0.0429829	0.568701	0.754277	737.806	667.689	728.312	724.87	735.005	772.872	704.051	MPND
ENSG00000008394	0.174743	0.0373045	0.121111	1373.31	1277.27	1469.05	1603.97	1686.61	1678.65	1485.53	MGST1
ENSG00000008405	0.0625996	0.263265	0.476426	3199.23	3109.43	3487.82	3388.47	3488.19	3436.6	3409.79	CRY1
ENSG00000008438	0.15521	0.754365	0.874542	12.4001	14.8122	10.8703	5.44333	12.3185	12.2855	11.3557	PGLYRP1
ENSG00000008441	0.12281	0.00644597	0.0310142	5985.11	6019.46	5769.82	5847.04	6222.9	6557.13	6506.79	NFIX
ENSG00000008513	-0.158565	0.0664438	0.185245	521.837	529.821	491.494	518.931	475.289	425.526	482.099	ST3GAL1
ENSG00000008516	0.198582	0.663493	0.821239	13.4334	7.97581	15.529	11.7939	11.292	17.8699	13.4203	MMP25
ENSG00000008517	0.77269	1.81e-05	0.000216467	82.6673	71.7823	98.6094	116.124	169.38	169.764	137.3	IL32
ENSG00000008710	0.300118	0.00617503	0.0299411	3865.73	4541.65	3703.68	2913.09	4525	4444.01	4899.45	PKD1
ENSG00000008735	0.336953	0.000197156	0.00171551	423.67	480.827	401.426	436.374	533.802	576.304	536.813	MAPK8IP2
ENSG00000008838	-0.207495	2.06e-05	0.000241989	3653.9	3774.84	3526.65	3697.84	3117.61	3209.88	3186.81	MED24
ENSG00000008853	-0.0975798	0.160754	0.347134	1218.31	1296.64	1232.23	1186.65	1062.47	1182.76	1211.96	RHOBTB2
ENSG00000008869	-0.0410254	0.639494	0.804472	1306.14	1436.78	1237.67	1134.03	1186.68	1180.53	1356.48	HEATR5B
ENSG00000008952	0.00679781	0.894309	0.949009	6126.68	5865.64	6366.91	6458.51	6411.79	6120.43	6174.38	SEC62
ENSG00000008988	-0.0717379	0.420107	0.633251	9537.74	9455.89	10441.7	12285.6	10171	10558.9	9047.36	RPS20
ENSG00000009307	0.0435622	0.274475	0.488538	15936.2	15512.9	15974.7	16286.4	16403.1	16657	16192.1	CSDE1
ENSG00000009335	0.00553304	0.908723	0.955792	4658.3	4648.76	4418.79	4420.89	4426.45	4601.49	4630.01	UBE3C
ENSG00000009413	-0.148058	0.14078	0.318794	4860.84	5013.36	4333.38	3530.91	4095.91	3728.1	4177.85	REV3L
ENSG00000009694	-0.238528	0.175497	0.367533	4502.27	4982.6	3876.05	3212.47	3258.25	3312.63	3963.12	TENM1
ENSG00000009709	-0.0692656	0.876421	0.939021	12.4001	12.5334	17.082	15.4228	15.3981	17.8699	8.25866	PAX7
ENSG00000009724	-0.162218	0.249023	0.461023	259.369	270.038	222.842	188.702	191.964	217.789	218.855	MASP2
ENSG00000009780	0.061136	0.495625	0.697635	421.603	443.227	450.342	466.312	483.502	483.604	428.418	FAM76A
ENSG00000009830	9.53e-05	0.998924	0.99945	1787.68	1671.5	1631.33	1523.23	1751.28	1636.21	1570.18	POMT2
ENSG00000009844	-0.0912569	0.111162	0.27026	4056.9	3771.42	4136.16	4269.38	3953.22	3704.65	3775.24	VTA1
ENSG00000009954	0.0567508	0.331498	0.549595	6111.18	6084.4	5710.03	5361.68	5938.55	5974.12	6232.19	BAZ1B
ENSG00000010017	-0.0926103	0.0467612	0.143475	4432	4393.53	4497.21	4691.24	4209.85	4220.64	4242.89	RANBP9
ENSG00000010030	0.343156	0.0992721	0.249535	54.7671	69.5035	66.7749	51.7116	67.7518	84.8819	78.4573	ETV7
ENSG00000010072	-0.17248	0.00823414	0.0377154	985.808	990.14	989.977	968.005	867.429	905.779	845.48	SPRTN
ENSG00000010165	-0.0169105	0.788987	0.893317	967.208	973.049	943.39	975.263	948.526	952.688	958.005	METTL13
ENSG00000010219	-0.0945369	0.285466	0.500767	605.538	536.658	581.563	637.777	517.378	588.589	555.395	DYRK4
ENSG00000010244	-0.136765	0.000990228	0.00667055	7334.66	7466.5	7397.26	7282.27	6779.29	6541.49	6787.59	ZNF207
ENSG00000010256	0.126716	0.0651088	0.182526	2738.36	2669.62	2912.47	3175.28	3252.09	3168.55	2997.89	UQCRC1
ENSG00000010270	0.00386389	0.959408	0.98068	1499.38	1526.8	1595.61	1762.73	1630.15	1697.64	1477.27	STARD3NL
ENSG00000010278	0.194931	0.0236755	0.0857058	729.539	762.259	812.169	863.675	977.269	923.649	821.737	CD9
ENSG00000010292	0.17411	0.00185384	0.0112195	1613.05	1701.13	1627.44	1580.38	1880.63	1816.03	1818.97	NCAPD2
ENSG00000010295	0.026262	0.690471	0.837133	970.308	940.006	997.741	1002.48	979.322	1038.69	972.457	IFFO1
ENSG00000010310	-0.0441695	0.831473	0.915651	95.0674	66.0853	68.3278	68.9488	80.0704	71.4795	65.037	GIPR
ENSG00000010318	-0.22793	0.201076	0.402153	149.835	157.237	146.749	97.0727	117.026	116.154	118.718	PHF7
ENSG00000010322	-0.012817	0.860967	0.931012	8910.5	9572.11	8394.23	7529.94	8498.75	8435.7	8636.49	NISCH
ENSG00000010361	0.0404011	0.670839	0.825666	404.037	385.118	440.248	430.023	422.936	461.266	399.513	FUZ
ENSG00000010379	-0.119176	0.76712	0.880605	14.4668	17.091	17.082	17.2372	13.3451	17.8699	14.4527	SLC6A13
ENSG00000010404	0.147141	0.000347059	0.00275116	8158.23	8110.26	8001.34	8117.82	8719.46	9057.79	9120.66	IDS
ENSG00000010438	-0.541805	0.287677	0.502622	17.5668	10.2546	15.529	9.97944	5.13272	11.1687	11.3557	PRSS3
ENSG00000010539	-0.159752	0.0485648	0.147703	605.538	654.016	607.186	643.22	585.13	522.694	575.009	ZNF200
ENSG00000010610	0.172815	0.688767	0.836256	10.3334	13.6728	11.6468	21.7733	15.3981	16.753	16.5173	CD4
ENSG00000010626	0.368544	0.0238865	0.0862722	98.1674	88.8733	89.292	110.681	123.185	118.388	133.171	LRRC23
ENSG00000010704	0.315044	0.00955352	0.0423202	196.335	224.462	197.995	183.259	263.822	253.529	229.178	HFE
ENSG00000010803	0.262042	0.000327199	0.00261892	728.506	683.641	688.713	728.499	801.73	872.273	871.289	SCMH1
ENSG00000010810	-0.00752559	0.873222	0.937192	8074.53	7963.27	8064.23	8508.83	8372.49	8093.94	7866.37	FYN
ENSG00000010818	0.0993965	0.3009	0.516374	1978.85	2095.36	1788.17	1536.83	1941.19	1861.82	2136.93	HIVEP2
ENSG00000011007	-0.0445875	0.412492	0.62735	2345.69	2424.65	2435.73	2276.22	2226.57	2298.51	2370.24	ELOA
ENSG00000011009	-0.175181	0.0052911	0.0265738	1590.31	1551.86	1672.48	1711.02	1412.52	1413.95	1511.33	LYPLA2
ENSG00000011021	-0.0231416	0.760685	0.877556	3281.89	3327.05	2911.7	2736.18	2935.91	2921.72	3182.68	CLCN6
ENSG00000011028	0.107513	0.0205685	0.0767408	23803	24212.3	23830.1	22146.2	25750.8	25240.1	24953.5	MRC2
ENSG00000011052	-0.0811793	0.746951	0.87061	54.7671	48.9942	57.4575	71.6705	56.4599	71.4795	38.1963	NME1-NME2
ENSG00000011105	0.292368	5.58e-08	1.23e-06	1923.05	1794.56	1817.67	1798.11	2269.69	2219.22	2245.32	TSPAN9
ENSG00000011114	0.0912795	0.254779	0.467008	2187.58	2041.81	2008.68	1734.61	2008.94	2099.71	2258.74	BTBD7
ENSG00000011132	-0.102927	0.280124	0.494468	375.103	442.088	423.167	392.827	375.715	374.151	390.222	APBA3
ENSG00000011143	0.0394199	0.645252	0.808681	538.371	564.004	519.447	616.003	579.997	574.07	569.848	MKS1
ENSG00000011198	0.253778	0.0167762	0.0653019	385.436	446.645	411.52	335.672	491.714	475.785	442.871	ABHD5
ENSG00000011201	-0.422338	1.18e-20	1.74e-18	10386.1	10366.3	9901.32	9715.44	7566.65	7449.5	7572.16	ANOS1
ENSG00000011243	0.0666488	0.197566	0.396978	2625.72	2653.67	2841.04	2697.17	2836.34	2859.18	2806.91	AKAP8L
ENSG00000011258	-0.199074	0.000214207	0.00183323	2719.75	2611.51	2588.69	2496.67	2223.49	2257.19	2322.75	MBTD1
ENSG00000011260	0.184635	0.0126284	0.0524164	1245.18	1272.71	1280.37	1475.14	1451.53	1569.2	1477.27	UTP18
ENSG00000011275	0.182365	0.00415838	0.0219143	1618.21	1769.49	1547.47	1557.7	1841.62	1829.43	1847.88	RNF216
ENSG00000011295	0.104403	0.096191	0.243968	3038.02	2902.05	3168.7	3412.06	3345.5	3442.18	3313.79	TTC19
ENSG00000011304	0.169102	0.00019621	0.00170803	5481.88	5535.21	5435.94	5730.92	6332.74	6313.65	6060.82	PTBP1
ENSG00000011332	0.052275	0.528941	0.724005	491.871	544.634	515.564	526.189	512.245	565.135	538.878	DPF1
ENSG00000011347	0.939909	0.00013202	0.00121843	28.9336	28.485	36.4933	33.5672	59.5395	58.0771	67.1016	SYT7
ENSG00000011376	-0.279778	3.45e-06	5.04e-05	2816.89	2610.37	2457.47	2631.85	2208.09	2124.28	2160.67	LARS2
ENSG00000011405	-0.0140129	0.853336	0.927224	5563.51	5485.08	5255.03	4470.79	5076.26	4949.96	5400.13	PIK3C2A
ENSG00000011422	0.105761	0.462923	0.670745	131.234	144.704	127.338	146.063	161.167	140.725	140.397	PLAUR
ENSG00000011426	0.0462957	0.449907	0.658356	1147.01	1188.4	1156.91	1131.31	1182.58	1161.54	1234.67	ANLN
ENSG00000011451	0.201518	8.62e-05	0.000846216	2571.99	2731.14	2534.34	2620.96	2941.05	3042.35	3031.96	WIZ
ENSG00000011454	-0.0263237	0.655485	0.816127	3016.32	3148.17	2961.39	2730.74	2926.67	2904.97	2895.69	RABGAP1
ENSG00000011465	0.895135	0.00010347	0.000989569	43.4003	41.0184	55.9046	48.99	112.92	82.6482	70.1986	DCN
ENSG00000011478	0.144354	0.18804	0.384507	246.969	239.274	238.371	236.785	286.406	259.113	250.857	QPCTL
ENSG00000011485	0.147506	0.00474679	0.0243913	2592.65	2573.91	2488.53	2716.22	2910.25	2854.71	2849.24	PPP5C
ENSG00000011523	0.01275	0.839791	0.919423	1739.11	1897.1	1788.17	1702.85	1728.7	1766.88	1894.33	CEP68
ENSG00000011566	-0.0241057	0.670153	0.825452	2071.85	1933.56	1985.39	1975.02	1879.6	2034.93	1962.46	MAP4K3
ENSG00000011638	0.292592	0.056234	0.164121	101.267	126.474	119.574	139.712	153.981	142.959	150.721	TMEM159
ENSG00000011677	0.0592629	0.893121	0.948282	16.5335	9.11521	12.4232	17.2372	11.292	15.6361	16.5173	GABRA3
ENSG00000012048	0.492332	0.000121711	0.00113708	151.901	183.444	167.714	156.042	214.548	251.295	229.178	BRCA1
ENSG00000012061	0.171604	0.0226656	0.0828004	1310.28	1402.6	1382.09	1587.64	1595.25	1678.65	1528.88	ERCC1
ENSG00000012171	0.336335	0.00751727	0.0349992	153.968	178.886	157.62	164.207	205.309	212.205	201.305	SEMA3B
ENSG00000012174	-0.0946372	0.0571923	0.165971	2246.48	2294.75	2275.01	2273.5	2169.09	2110.88	2103.89	MBTPS2
ENSG00000012211	0.409272	0.00848922	0.0385482	117.801	99.1279	100.162	98.8872	128.318	147.426	138.333	PRICKLE3
ENSG00000012232	-0.0242256	0.648826	0.81049	10162.9	10291.1	9909.08	9140.26	9597.15	9612.88	9919.68	EXTL3
ENSG00000012660	0.279834	3.07e-06	4.53e-05	8858.84	8191.15	9288.7	9657.37	11087.7	10909.6	10786.8	ELOVL5
ENSG00000012779	0.699021	1.09e-08	2.73e-07	176.701	145.843	187.901	187.795	283.326	289.269	281.827	ALOX5
ENSG00000012822	-0.14305	0.00432233	0.0226455	3767.56	3834.08	3653.98	3658.82	3276.73	3339.43	3509.93	CALCOCO1
ENSG00000012963	-0.0207521	0.743561	0.868256	1171.81	1246.5	1207.38	1138.56	1144.6	1205.1	1171.7	UBR7
ENSG00000012983	0.0745802	0.113628	0.274233	3380.06	3234.76	3240.14	3222.45	3473.82	3462.29	3391.21	MAP4K5
ENSG00000013016	-0.197761	0.0159224	0.0626817	554.904	565.143	572.245	570.642	461.944	523.811	495.52	EHD3
ENSG00000013275	0.24966	3.28e-05	0.000362355	2765.22	2741.4	2930.33	3094.53	3469.72	3527.07	3292.11	PSMC4
ENSG00000013288	0.0343208	0.536012	0.729711	1674.01	1715.94	1598.72	1672.92	1716.38	1699.87	1696.12	MAN2B2
ENSG00000013297	-0.27324	0.45616	0.663968	19.6335	43.2972	26.3994	38.1033	26.6901	15.6361	36.1316	CLDN11
ENSG00000013306	0.0543514	0.34114	0.560016	2621.59	2780.14	2700.5	2942.12	2902.04	2915.02	2785.23	SLC25A39
ENSG00000013364	0.355782	6.04e-11	2.33e-09	2301.25	2326.66	2358.09	2502.12	2934.89	3106.01	3069.12	MVP
ENSG00000013374	0.215784	0.000941841	0.0063903	1407.41	1359.31	1503.99	1539.56	1742.04	1696.52	1627.99	NUB1
ENSG00000013375	0.195368	0.000131407	0.00121334	2284.72	2258.29	2199.69	2196.38	2522.22	2635.81	2516.83	PGM3
ENSG00000013392	0.368165	0.000116242	0.00109582	398.87	376.002	441.025	366.518	485.555	534.979	515.134	RWDD2A
ENSG00000013441	-0.0985913	0.0562367	0.164121	4983.81	5036.15	5379.26	5332.65	4952.04	4904.16	4671.3	CLK1
ENSG00000013503	-0.337488	2.93e-06	4.34e-05	872.14	912.66	903.014	860.046	738.084	663.419	703.018	POLR3B
ENSG00000013523	-0.102288	0.157159	0.342401	1499.38	1465.27	1356.46	1277.37	1344.77	1250.89	1311.06	ANGEL1
ENSG00000013561	0.182856	0.000864422	0.00595837	2056.35	2097.64	2117.39	2197.29	2471.92	2438.12	2302.1	RNF14
ENSG00000013563	0.303637	0.000291332	0.00237509	476.37	541.216	503.918	520.745	639.536	660.069	590.494	DNASE1L1
ENSG00000013573	0.334372	0.00110234	0.00730144	297.602	338.402	288.064	316.62	407.538	358.514	403.642	DDX11
ENSG00000013583	0.455571	5.94e-05	0.000611471	251.102	248.389	251.571	283.96	363.396	392.02	310.732	HEBP1
ENSG00000013588	2.44518	7.71e-07	1.32e-05	7.23339	2.2788	3.10581	7.25777	26.6901	23.4542	30.97	GPRC5A
ENSG00000013619	0.00682315	0.935919	0.968786	498.071	552.61	514.788	483.549	517.378	495.889	528.554	MAMLD1
ENSG00000013810	0.485773	1.93e-09	5.64e-08	591.071	619.834	623.491	647.756	786.332	908.013	914.647	TACC3
ENSG00000014123	-0.00291502	0.956861	0.979579	2006.75	1908.5	1958.21	1872.51	1917.58	1951.17	1929.43	UFL1
ENSG00000014138	0.427367	0.000547035	0.00405367	166.368	184.583	161.502	185.073	247.397	218.906	235.372	POLA2
ENSG00000014164	0.0762224	0.349818	0.569159	722.306	691.616	624.268	637.777	738.084	687.99	685.469	ZC3H3
ENSG00000014216	0.226317	2.08e-06	3.19e-05	4675.87	4647.62	4906.4	4873.59	5725.03	5622.31	5419.75	CAPN1
ENSG00000014641	-0.0556567	0.353871	0.572963	4057.93	4025.5	4151.69	4477.14	4129.78	4163.68	3770.08	MDH1
ENSG00000014824	-0.0516203	0.290607	0.50573	4913.54	4696.61	5100.52	5027.82	4794.98	4823.75	4671.3	SLC30A9
ENSG00000014914	0.0745558	0.366086	0.584567	968.241	823.787	905.343	784.747	907.464	920.299	922.905	MTMR11
ENSG00000014919	-0.12249	0.0163203	0.0639555	2681.52	2578.46	2546.76	2591.02	2454.46	2368.88	2338.23	COX15
ENSG00000015133	-0.0547392	0.429281	0.641166	1267.91	1226	1215.92	1099.55	1122.01	1185	1164.47	CCDC88C
ENSG00000015153	-0.00928593	0.904048	0.953573	915.541	984.443	1026.47	1105.9	969.057	1010.76	1028.2	YAF2
ENSG00000015171	-0.0162478	0.713556	0.851108	4195.37	4224.9	4179.64	4249.43	4255.02	4073.21	4165.46	ZMYND11
ENSG00000015285	0.0736178	0.72066	0.854926	79.5673	61.5277	62.8926	68.9488	70.8315	61.4277	82.5866	WAS
ENSG00000015475	0.522331	3.51e-09	9.74e-08	531.138	442.088	468.977	537.075	716.527	696.925	719.536	BID
ENSG00000015479	0.0169219	0.865416	0.933455	978.574	958.236	884.379	716.705	870.509	909.13	902.259	MATR3
ENSG00000015532	0.318743	2.02e-06	3.11e-05	807.04	891.012	833.133	856.417	1035.78	1055.44	1075.69	XYLT2
ENSG00000015592	0.0273422	0.706239	0.847162	2556.49	2726.59	2689.63	3103.61	2700.83	2979.8	2788.33	STMN4
ENSG00000015676	0.0814246	0.138824	0.315559	1772.18	1890.27	1797.49	1808.09	1865.23	1955.63	1944.91	NUDCD3
ENSG00000016082	0.0444316	0.870977	0.936161	28.9336	36.4608	42.7049	41.7322	34.9025	45.7916	36.1316	ISL1
ENSG00000016391	0.851818	0.000248739	0.00207314	43.4003	35.3214	34.1639	34.4744	62.6191	68.1289	68.1339	CHDH
ENSG00000016864	0.0738249	0.286189	0.501077	1281.34	1293.22	1392.18	1487.84	1408.42	1446.34	1455.59	GLT8D1
ENSG00000017260	0.138858	0.0059749	0.0292431	4999.31	4857.27	5168.07	5206.54	5805.1	5396.7	5508.53	ATP2C1
ENSG00000017483	0.172688	0.459612	0.66722	42.367	75.2005	67.5514	58.0622	67.7518	58.0771	79.4896	SLC38A5
ENSG00000017797	0.0458213	0.401712	0.617907	2203.08	2121.56	2127.48	2015.85	2164.98	2163.37	2225.71	RALBP1
ENSG00000018189	-0.053382	0.314248	0.530955	7665.33	8017.97	7486.55	7153.44	7159.11	7195.98	7555.64	RUFY3
ENSG00000018236	-0.581008	1.74e-05	0.000208624	204.602	208.51	215.077	202.31	149.875	117.271	148.656	CNTN1
ENSG00000018408	0.150694	0.00035489	0.002802	9230.84	8768.83	9088.37	9218.28	10140.2	10178	9913.49	WWTR1
ENSG00000018510	0.0406145	0.456182	0.663968	3271.56	3168.67	3277.41	2983.85	3338.32	3175.25	3283.85	AGPS
ENSG00000018610	-0.191217	0.0120857	0.0507174	699.572	725.798	732.971	782.025	659.041	655.601	618.367	CXorf56
ENSG00000018625	0.158434	0.0309312	0.105512	2028.45	2341.47	1899.98	2014.03	2276.87	2386.75	2263.91	ATP1A2
ENSG00000018699	-0.121856	0.211906	0.416276	356.503	366.887	399.097	368.332	349.025	360.748	320.023	TTC27
ENSG00000018869	-0.319298	0.0117706	0.0496864	249.035	319.032	279.523	244.95	218.654	202.153	234.339	ZNF582
ENSG00000019102	-0.339025	0.4857	0.689851	9.30007	14.8122	17.082	11.7939	14.3716	7.81807	9.29099	VSIG2
ENSG00000019144	0.145511	0.0349052	0.115367	4624.2	5128.44	4502.65	4139.65	5000.29	5095.15	5158.57	PHLDB1
ENSG00000019485	-0.130391	0.250104	0.461865	535.271	574.258	500.812	437.281	419.856	446.747	533.716	PRDM11
ENSG00000019505	-0.632624	8.54e-05	0.000840624	130.201	144.704	150.632	146.97	79.0438	102.752	96.0069	SYT13
ENSG00000019549	0.350941	0.0125343	0.0521133	141.568	134.449	130.444	120.66	176.565	173.114	153.818	SNAI2
ENSG00000019582	0.282965	2.29e-06	3.47e-05	9823.98	8950	10188.6	10426.7	12200.5	12201.8	11549.7	CD74
ENSG00000019991	-0.308716	0.100483	0.251797	94.0341	79.7581	98.6094	111.588	86.2296	75.947	71.2309	HGF
ENSG00000019995	-0.123681	0.0907458	0.233907	1207.98	1189.53	1237.67	1063.26	1108.67	1027.52	1097.37	ZRANB1
ENSG00000020129	-0.0779377	0.18203	0.375998	1553.11	1566.68	1497.78	1575.84	1526.47	1444.11	1427.72	NCDN
ENSG00000020181	0.223214	0.13173	0.304719	139.501	136.728	121.903	123.382	171.433	145.193	138.333	ADGRA2
ENSG00000020219	-0.263389	0.615808	0.78908	21.7002	7.97581	16.3055	8.16499	13.3451	14.5193	6.194	CCT8L1P
ENSG00000020256	0.0662319	0.376859	0.594427	756.406	677.944	712.007	743.015	723.713	781.807	764.958	ZFP64
ENSG00000020426	-0.0584593	0.486801	0.690506	688.205	594.767	656.102	716.705	624.138	629.913	660.693	MNAT1
ENSG00000020577	0.34698	1.53e-06	2.42e-05	1283.41	1210.04	1236.11	1090.48	1462.82	1523.41	1610.44	SAMD4A
ENSG00000020633	-0.38416	0.0426365	0.133491	94.0341	77.4793	97.0565	85.2788	64.6722	69.2458	70.1986	RUNX3
ENSG00000020922	0.149383	0.103828	0.257721	484.637	486.524	454.225	477.199	557.413	464.617	557.46	MRE11
ENSG00000021300	0.139027	0.0815278	0.215944	1202.81	1173.58	1309.1	1396.21	1355.04	1520.06	1327.58	PLEKHB1
ENSG00000021355	0.571961	1.06e-07	2.19e-06	217.002	197.116	216.63	217.733	312.069	328.359	307.635	SERPINB1
ENSG00000021488	-0.147226	0.688769	0.836256	20.6668	21.6486	18.6349	30.8455	19.5043	15.6361	26.8406	SLC7A9
ENSG00000021574	0.0427069	0.412532	0.62735	2431.45	2308.43	2448.93	2485.79	2451.38	2533.05	2494.12	SPAST
ENSG00000021645	0.0594752	0.378619	0.595919	4496.07	4795.74	4362.89	3966.37	4415.16	4566.87	4784.86	NRXN3
ENSG00000021762	0.35032	1.95e-07	3.79e-06	857.673	891.012	855.65	858.232	1168.21	1059.91	1079.82	OSBPL5
ENSG00000021776	-0.138906	0.0570031	0.16566	2793.12	2887.24	2658.57	2353.33	2373.37	2385.63	2519.92	AQR
ENSG00000021826	-0.479585	1.25e-10	4.58e-09	1005.44	994.697	916.214	902.686	702.155	661.185	687.533	CPS1
ENSG00000022267	-0.019099	0.690785	0.837323	8143.76	8493.1	8416.74	8843.6	8157.94	8635.62	8297.89	FHL1
ENSG00000022277	-0.188807	0.00419558	0.0220633	3484.43	3339.58	3459.1	3921.01	3206.92	3174.14	2967.96	RTF2
ENSG00000022567	0.464711	9.47e-05	0.000915804	189.101	193.698	206.536	184.166	252.53	295.97	253.954	SLC45A4
ENSG00000022840	0.125598	0.00397146	0.0211092	4765.77	4790.04	4788.38	4959.78	5322.63	5286.13	5187.47	RNF10
ENSG00000022976	-0.00786211	0.93283	0.96731	373.036	402.209	383.567	383.755	410.617	361.865	376.801	ZNF839
ENSG00000023041	-0.0162665	0.802301	0.900057	1194.54	1243.09	1221.36	1335.43	1204.14	1264.29	1236.73	ZDHHC6
ENSG00000023171	-0.065561	0.512412	0.710754	687.172	685.919	628.926	585.158	598.475	547.265	705.083	GRAMD1B
ENSG00000023191	0.137592	0.0294483	0.101574	2060.48	2106.75	2091.76	2167.35	2208.09	2526.35	2220.55	RNH1
ENSG00000023228	-0.141453	0.0029836	0.0166071	5656.51	5821.2	5555.52	5425.19	5135.8	5188.97	4942.81	NDUFS1
ENSG00000023287	0.0710313	0.264795	0.478013	3897.76	4046.01	4011.15	3542.7	3904.97	3980.51	4322.38	RB1CC1
ENSG00000023318	0.0964406	0.153233	0.336737	1726.71	1680.62	1820	1927.85	1975.07	1967.92	1799.36	ERP44
ENSG00000023330	0.0706835	0.204106	0.406159	1671.95	1607.69	1642.97	1721.91	1775.92	1743.43	1715.74	ALAS1
ENSG00000023445	0.86457	0.000140638	0.00128715	38.2336	39.879	45.0342	35.3816	64.6722	81.5313	71.2309	BIRC3
ENSG00000023516	-0.0905104	0.258929	0.471681	5160.51	5254.92	4960.75	4130.58	4539.37	4381.47	4815.83	AKAP11
ENSG00000023572	0.498684	0.000516074	0.00386479	136.401	104.825	138.209	140.619	189.91	183.166	180.658	GLRX2
ENSG00000023608	0.0364545	0.770035	0.881739	330.669	285.99	366.486	423.673	352.104	377.501	356.155	SNAPC1
ENSG00000023697	0.166372	0.0812986	0.215568	519.771	468.294	513.235	609.653	590.262	599.758	589.462	DERA
ENSG00000023734	-0.0508296	0.451108	0.659571	8598.43	8514.74	9319.76	10159.1	8930.92	9103.58	8465.13	STRAP
ENSG00000023839	0.299748	0.451359	0.659841	22.7335	12.5334	17.082	12.7011	18.4778	16.753	24.776	ABCC2
ENSG00000023892	0.122082	0.739119	0.865325	13.4334	31.9032	18.6349	23.5878	22.5839	25.6879	22.7113	DEF6
ENSG00000023902	0.0722547	0.147944	0.3291	3732.43	3895.61	3693.58	3807.61	4005.57	4106.72	3815.5	PLEKHO1
ENSG00000023909	0.878374	3.53e-43	1.84e-40	749.173	773.653	783.44	777.489	1380.7	1472.03	1401.91	GCLM
ENSG00000024048	-0.0820515	0.292043	0.507138	2312.62	2245.76	2049.06	1886.11	1968.91	1916.54	2127.64	UBR2
ENSG00000024422	0.470052	4.81e-17	4.6e-15	1343.34	1390.07	1417.8	1439.76	1923.74	1971.27	1917.04	EHD2
ENSG00000024526	0.295785	0.00579536	0.0285909	229.402	272.317	240.7	251.3	300.777	306.022	306.603	DEPDC1
ENSG00000024862	0.0592093	0.669433	0.824977	193.235	200.535	225.171	254.929	222.76	262.464	200.273	CCDC28A
ENSG00000025039	0.10648	0.0232709	0.0846052	5677.18	5447.48	5919.67	5597.56	6087.4	6142.77	6058.76	RRAGD
ENSG00000025156	0.0758942	0.222329	0.429333	1090.18	1084.71	1103.34	1142.19	1151.78	1207.33	1137.63	HSF2
ENSG00000025293	0.161343	0.034074	0.113435	886.607	978.746	920.872	823.757	962.897	1026.4	1036.46	PHF20
ENSG00000025434	0.0705869	0.707075	0.847606	79.5673	77.4793	72.2101	93.4438	85.2031	92.7	76.3926	NR1H3
ENSG00000025708	0.296067	0.433581	0.64517	13.4334	15.9516	18.6349	28.1239	28.7432	20.1036	21.679	TYMP
ENSG00000025770	0.149814	0.0523116	0.155699	624.138	691.616	614.174	648.663	713.447	690.224	738.118	NCAPH2
ENSG00000025772	0.306174	8.6e-05	0.000845013	818.406	688.198	750.829	772.953	985.481	908.013	917.744	TOMM34
ENSG00000025796	0.000600707	0.990482	0.995502	5831.15	5429.25	5714.69	6024.86	5757.88	5675.92	5826.48	SEC63
ENSG00000025800	0.138023	0.00606827	0.0295337	3866.76	3847.76	3716.88	3745.92	4042.53	4102.25	4377.09	KPNA6
ENSG00000026025	0.0387403	0.509201	0.708376	77784.8	74251.3	79944.3	86812	83352.2	83463.5	78791.7	VIM
ENSG00000026036	0.0925401	0.630076	0.797953	173.601	260.923	188.678	135.176	238.158	168.647	197.176	RTEL1-TNFRSF6B
ENSG00000026103	-0.102856	0.0874774	0.227559	1759.78	1612.25	1717.51	1797.21	1568.56	1614.99	1629.02	FAS
ENSG00000026297	-0.225694	0.0482391	0.146961	387.503	317.893	398.32	417.322	328.494	352.93	297.312	RNASET2
ENSG00000026508	0.577537	4.01e-40	1.8e-37	5218.37	5025.9	5296.18	5329.02	7787.36	7753.29	7824.05	CD44
ENSG00000026559	0.194361	0.0172546	0.0667249	451.57	443.227	444.907	439.095	501.98	508.175	516.166	KCNG1
ENSG00000026652	-0.0486229	0.44068	0.651294	5505.64	5743.72	5213.1	4930.75	5000.29	5073.93	5433.17	AGPAT4
ENSG00000026950	-0.0613556	0.361149	0.579998	956.874	936.588	927.084	936.253	941.34	902.429	855.804	BTN3A1
ENSG00000027001	-0.0433477	0.703128	0.845266	397.836	354.354	385.897	490.807	385.98	398.722	402.61	MIPEP
ENSG00000027697	0.0670822	0.289406	0.504395	1385.71	1447.04	1523.4	1528.67	1607.57	1493.25	1525.79	IFNGR1
ENSG00000027847	-0.0719005	0.302839	0.518531	889.707	962.794	876.615	898.149	838.686	895.728	851.674	B4GALT7
ENSG00000028116	0.305423	0.0293739	0.101388	126.068	149.262	137.432	127.918	155.008	176.465	169.303	VRK2
ENSG00000028137	0.849583	0.00232219	0.0135562	19.6335	30.7638	29.5052	37.1961	44.1414	58.0771	56.7783	TNFRSF1B
ENSG00000028203	-0.0120348	0.776598	0.886145	6629.92	6606.25	6643.33	6811.42	6766.97	6602.92	6483.05	VEZT
ENSG00000028277	-0.180627	0.382658	0.600127	60.9671	90.0127	85.4098	82.5572	62.6191	67.012	81.5543	POU2F2
ENSG00000028310	0.0782446	0.166111	0.354865	1641.98	1627.06	1602.6	1574.03	1770.79	1667.48	1663.09	BRD9
ENSG00000028528	-0.146948	0.0011182	0.00739409	5200.81	5333.54	5362.96	5209.27	4908.93	4656.22	4731.18	SNX1
ENSG00000028839	-0.0768536	0.265039	0.47828	1071.58	1035.72	1060.63	1180.3	1031.68	1027.52	1034.4	TBPL1
ENSG00000029153	0.19804	0.0127739	0.052843	558.004	549.191	566.034	527.096	668.28	620.978	603.915	ARNTL2
ENSG00000029363	-0.00246131	0.956976	0.979579	7441.09	7436.87	7543.23	7058.18	7342.86	7210.49	7517.45	BCLAF1
ENSG00000029364	-0.0926288	0.0567706	0.165168	3930.83	3651.78	3881.49	3793.09	3536.44	3596.31	3601.81	SLC39A9
ENSG00000029534	-0.146512	0.0838899	0.220752	1259.64	1369.56	1172.44	1099.55	1169.23	1025.28	1121.11	ANK1
ENSG00000029639	-0.288854	0.00256019	0.0146642	478.437	451.203	454.225	439.095	381.874	404.306	333.443	TFB1M
ENSG00000029725	0.0606887	0.189398	0.386017	4721.34	4831.06	4543.02	4606.87	4791.9	4882.94	4949	RABEP1
ENSG00000029993	-0.0393412	0.522626	0.718562	4749.24	4753.58	4919.6	5457.85	5010.56	4786.89	4714.66	HMGB3
ENSG00000030066	-0.269112	2.21e-05	0.000257794	3922.56	4144	3910.99	3549.05	3138.14	3141.75	3379.86	NUP160
ENSG00000030110	-0.0956159	0.105039	0.25994	1727.75	1762.65	1771.09	1915.14	1672.24	1683.12	1683.73	BAK1
ENSG00000030419	-0.319196	0.00607011	0.0295337	518.737	470.573	520.223	392.827	356.21	362.982	424.289	IKZF2
ENSG00000030582	-0.0409146	0.363645	0.582141	6949.22	6825.01	7087.46	7247.79	6835.75	6984.89	6677.13	GRN
ENSG00000031003	-0.0601709	0.264022	0.477271	3408.99	3440.99	3458.32	3233.34	3175.1	3152.92	3411.86	FAM13B
ENSG00000031081	-0.0955908	0.166249	0.354949	1491.11	1639.6	1534.27	1383.51	1426.89	1379.33	1435.97	ARHGAP31
ENSG00000031691	0.494398	0.00575601	0.0284063	118.834	87.7339	116.468	159.671	164.247	163.063	184.788	CENPQ
ENSG00000031698	0.11718	0.0601926	0.172466	9244.27	8666.28	9396.63	10280.6	10437.9	10377.9	9765.87	SARS
ENSG00000031823	0.127943	0.0165759	0.0647266	2367.39	2506.68	2386.04	2430.45	2531.46	2707.29	2701.61	RANBP3
ENSG00000032219	-0.107253	0.11012	0.268385	1494.21	1599.72	1441.87	1369	1358.12	1372.63	1376.1	ARID4A
ENSG00000032389	-0.123745	0.14058	0.318451	1099.48	1145.1	1060.63	1274.65	1141.52	1039.8	970.393	EIPR1
ENSG00000032444	-0.0762444	0.120843	0.286129	2600.92	2717.47	2646.15	2616.43	2537.61	2525.24	2463.15	PNPLA6
ENSG00000032742	0.194834	0.0208355	0.0775177	462.937	503.615	508.576	456.332	566.652	555.083	536.813	IFT88
ENSG00000033011	-0.177422	0.0397756	0.12668	576.605	595.907	635.138	592.416	512.245	498.123	582.236	ALG1
ENSG00000033030	0.195733	0.00873388	0.0394021	931.041	891.012	909.226	880.912	997.8	968.324	1135.57	ZCCHC8
ENSG00000033050	-0.113339	0.0379258	0.122513	2461.42	2324.38	2432.63	2460.39	2151.63	2328.67	2233.97	ABCF2
ENSG00000033100	0.230617	5.36e-06	7.43e-05	3514.39	3426.18	3515.78	3263.28	4041.5	4108.95	3923.9	CHPF2
ENSG00000033122	-0.576664	5.83e-19	7.64e-17	3239.53	3280.34	3054.56	2859.56	2020.24	2041.63	2187.51	LRRC7
ENSG00000033170	-0.0659821	0.323923	0.541689	2239.25	2189.93	2350.32	2536.59	2345.65	2193.53	2138.99	FUT8
ENSG00000033178	0.114497	0.016632	0.064907	3689.03	3548.09	3471.52	3530	3784.86	3839.79	3933.19	UBA6
ENSG00000033327	0.166315	0.114408	0.275516	1165.61	1293.22	1076.16	899.964	1204.14	1180.53	1343.06	GAB2
ENSG00000033627	0.192592	8.09e-06	0.00010693	3984.56	4038.04	3939.72	4009.92	4592.75	4506.56	4587.69	ATP6V0A1
ENSG00000033800	-0.012819	0.848838	0.925129	1389.84	1494.89	1367.33	1285.53	1396.1	1330.19	1385.39	PIAS1
ENSG00000033867	0.261563	0.000270574	0.00222976	2560.62	2633.16	2517.26	2203.64	2853.79	2887.1	3169.26	SLC4A7
ENSG00000034053	0.0831037	0.144545	0.324238	2672.22	2815.46	2591.8	2659.97	2935.91	2908.32	2684.06	APBA2
ENSG00000034152	0.274616	0.00327669	0.0179871	344.103	368.027	360.274	372.868	408.564	470.201	433.58	MAP2K3
ENSG00000034239	-0.302986	0.583065	0.764865	20.6668	7.97581	8.54098	13.6083	4.10617	12.2855	14.4527	EFCAB1
ENSG00000034510	0.0317979	0.708852	0.848599	20715.4	20476.2	22159.2	26826.5	23541.7	23682.1	21920.5	TMSB10
ENSG00000034533	0.0941969	0.494875	0.697276	224.235	211.929	182.466	251.3	207.362	227.841	260.148	ASTE1
ENSG00000034677	0.00580909	0.898932	0.95099	6195.92	6022.87	6253.55	5857.93	6203.4	6017.68	6101.09	RNF19A
ENSG00000034693	-0.131342	0.16363	0.350968	674.772	649.459	707.348	730.313	647.749	702.51	544.039	PEX3
ENSG00000034713	0.128733	0.171607	0.362494	2194.82	2131.82	2424.08	2824.18	2710.07	2768.71	2377.46	GABARAPL2
ENSG00000035115	0.133115	0.118915	0.282857	765.706	763.399	712.007	702.19	713.447	833.183	872.321	SH3YL1
ENSG00000035141	0.033382	0.656233	0.816504	1044.71	946.842	1012.49	1138.56	1087.11	1055.44	1039.56	FAM136A
ENSG00000035403	0.117831	0.0387523	0.12417	18340.8	17895.4	17208.5	15866.4	18538.3	18560.1	19303.6	VCL
ENSG00000035499	0.313852	0.00524631	0.0263701	218.035	195.977	220.512	216.826	266.901	253.529	274.6	DEPDC1B
ENSG00000035664	0.234666	0.414342	0.628369	51.6671	42.1578	27.9523	33.5672	54.4068	34.6229	46.455	DAPK2
ENSG00000035681	0.0515833	0.419137	0.632319	1092.24	1133.7	1101.01	1082.32	1122.01	1202.87	1102.53	NSMAF
ENSG00000035687	0.00577921	0.938504	0.970041	1470.44	1359.31	1559.89	1601.25	1523.39	1593.77	1399.84	ADSS
ENSG00000035862	0.140072	0.0024299	0.0140687	22031.9	21991.6	22310.6	23458.9	25007.6	25404.3	23803.5	TIMP2
ENSG00000035928	-0.0525176	0.304802	0.520809	2285.75	2398.44	2297.52	2306.16	2263.53	2263.89	2187.51	RFC1
ENSG00000036054	-0.124821	0.0185811	0.0708659	2567.85	2455.41	2410.11	2416.84	2322.04	2240.44	2210.22	TBC1D23
ENSG00000036257	0.0543805	0.308636	0.525179	3665.26	3442.13	3648.55	3830.29	3686.32	3811.87	3866.09	CUL3
ENSG00000036448	0.0756058	0.66422	0.821535	91.9674	92.2915	93.1743	111.588	88.2827	107.219	112.524	MYOM2
ENSG00000036530	-0.00907351	0.916336	0.959797	555.938	507.033	473.636	516.209	499.926	513.759	514.102	CYP46A1
ENSG00000036549	-0.0848969	0.150242	0.332583	2352.92	2393.88	2214.44	2198.2	2168.06	2063.97	2239.13	AC118549.1
ENSG00000036672	-0.139357	0.165177	0.353306	385.436	361.19	352.509	420.044	342.865	357.398	334.476	USP2
ENSG00000037042	0.345409	4.34e-05	0.000463615	561.104	566.282	498.482	591.509	718.58	720.379	671.016	TUBG2
ENSG00000037241	-0.0291084	0.722734	0.855881	1136.68	1088.13	1104.12	1289.16	1131.25	1221.85	1043.69	RPL26L1
ENSG00000037474	0.0339031	0.503321	0.703388	2737.32	2669.62	2873.65	2827.81	2845.58	2855.83	2833.75	NSUN2
ENSG00000037637	-0.00803448	0.90575	0.954391	1740.15	1910.78	1865.04	1789.95	1670.19	1833.9	1944.91	FBXO42
ENSG00000037749	-0.109835	0.258766	0.471475	1211.08	1256.76	1104.12	923.552	999.853	1046.5	1074.66	MFAP3
ENSG00000037757	0.182312	0.00737556	0.0344529	826.673	803.278	831.58	842.809	984.455	919.182	909.485	MRI1
ENSG00000037897	0.161566	0.250094	0.461865	170.501	136.728	153.738	178.723	195.043	170.881	171.367	METTL1
ENSG00000038002	-0.162016	0.0118509	0.0499228	1305.11	1233.97	1313.76	1376.26	1153.83	1144.79	1208.86	AGA
ENSG00000038210	0.0973824	0.478578	0.684078	245.935	195.977	194.89	272.166	242.264	243.477	243.63	PI4K2B
ENSG00000038219	-0.182249	0.0765401	0.20602	3572.26	3745.21	3221.5	2582.86	2840.44	2776.53	3052.61	BOD1L1
ENSG00000038274	-0.0305144	0.665405	0.822318	1725.68	1648.71	1768.76	1945.08	1792.34	1779.17	1637.28	MAT2B
ENSG00000038295	-0.514821	0.264662	0.47792	23.7669	28.485	18.6349	8.16499	15.3981	10.0518	15.485	TLL1
ENSG00000038358	0.0256922	0.729085	0.859564	1688.48	1829.88	1783.51	1495.1	1700.98	1755.72	1731.22	EDC4
ENSG00000038382	0.0661353	0.488764	0.691967	8678	9385.25	8090.63	6646.31	8450.5	8111.81	9186.73	TRIO
ENSG00000038427	-0.0968602	0.283784	0.498683	17830.3	18314.7	16497.3	13443.2	15194.9	14814.1	16332.5	VCAN
ENSG00000038532	0.0167321	0.791374	0.894388	1892.05	1917.61	1762.55	1706.48	1848.8	1774.7	1893.3	CLEC16A
ENSG00000039068	-0.378941	0.324283	0.542016	29.9669	18.2304	26.3994	21.7733	27.7167	13.4024	14.4527	CDH1
ENSG00000039123	-0.082723	0.184941	0.380106	2418.02	2179.67	2141.46	2140.14	2090.04	2154.44	2041.95	MTREX
ENSG00000039139	0.213152	0.424598	0.637169	40.3003	30.7638	47.3636	32.66	40.0352	49.1422	43.358	DNAH5
ENSG00000039319	-0.0525731	0.454878	0.662883	3166.16	3198.3	2997.11	2637.29	2880.48	2864.76	2927.7	ZFYVE16
ENSG00000039523	0.246564	0.0107233	0.0462866	360.636	344.099	340.863	361.074	376.741	431.111	443.903	RIPOR1
ENSG00000039560	0.042001	0.335445	0.554024	4778.17	4722.82	4572.53	4689.43	4810.38	4875.13	4799.31	RAI14
ENSG00000039650	-0.0907439	0.149126	0.330676	1227.61	1187.26	1220.58	1159.43	1115.85	1088.95	1171.7	PNKP
ENSG00000040199	0.064044	0.414498	0.628388	1396.04	1310.31	1253.19	1119.51	1351.96	1283.28	1343.06	PHLPP2
ENSG00000040275	-0.16047	0.0119127	0.0501402	1062.28	1012.93	1047.43	1036.05	909.517	928.117	953.875	SPDL1
ENSG00000040341	-0.0433318	0.361638	0.580416	2933.66	3027.39	2980.8	3011.07	2892.8	2844.66	2960.73	STAU2
ENSG00000040487	0.404658	3.38e-09	9.41e-08	868.007	981.024	921.649	888.17	1222.61	1239.72	1168.6	PQLC2
ENSG00000040531	-0.0831285	0.242738	0.454027	1083.98	1200.93	1157.69	1076.87	1001.91	1084.48	1112.85	CTNS
ENSG00000040608	0.651191	0.000940593	0.00638622	64.0672	62.6671	81.5275	102.516	121.132	135.141	112.524	RTN4R
ENSG00000040633	-0.18342	0.000354701	0.00280163	3645.63	3531	3696.69	3708.72	3125.82	3140.63	3366.44	PHF23
ENSG00000040731	-0.316341	3.81e-05	0.000412756	884.54	831.763	852.545	797.448	702.155	698.042	627.658	CDH10
ENSG00000040933	-0.033589	0.599911	0.776406	1922.02	1967.75	1964.42	1741.87	1781.05	1909.84	1874.72	INPP4A
ENSG00000041353	-0.661007	6.15e-07	1.07e-05	205.635	193.698	204.983	196.867	127.291	120.622	132.139	RAB27B
ENSG00000041357	0.105743	0.188061	0.384507	4613.87	4541.65	4908.73	5699.17	5531.01	5479.35	4943.84	PSMA4
ENSG00000041515	-0.283793	0.000749134	0.00529723	542.504	554.888	539.634	530.725	443.467	417.708	472.808	MYO16
ENSG00000041802	-0.123959	0.0177872	0.068456	2436.62	2416.67	2386.81	2296.18	2133.16	2229.27	2199.9	LSG1
ENSG00000041880	0.61722	1.38e-05	0.000169923	142.601	178.886	151.408	129.733	203.256	243.477	244.663	PARP3
ENSG00000041982	0.284211	6.27e-06	8.56e-05	49694.4	49055.8	46307.6	41693.2	56560.5	56046.6	57947.9	TNC
ENSG00000041988	-0.0402557	0.68892	0.836374	380.27	450.063	409.967	375.59	375.715	424.41	377.834	THAP3
ENSG00000042062	0.305049	0.0248913	0.0891201	155.001	148.122	152.961	141.527	195.043	160.829	197.176	RIPOR3
ENSG00000042088	-0.0555448	0.456197	0.663968	1086.04	1020.9	1169.34	1107.72	1138.44	1010.76	1017.88	TDP1
ENSG00000042286	0.496525	2.64e-14	1.79e-12	760.539	762.259	743.841	733.942	1042.97	1074.43	1056.08	AIFM2
ENSG00000042317	-0.385434	0.000337455	0.00268687	637.572	593.628	616.503	654.107	509.165	541.681	387.125	SPATA7
ENSG00000042429	-0.128524	0.00974419	0.043018	2512.05	2560.23	2551.42	2651.81	2359	2339.84	2351.65	MED17
ENSG00000042445	-0.0802117	0.104523	0.259135	3009.09	3042.2	2929.55	2901.29	2734.71	2835.73	2856.46	RETSAT
ENSG00000042493	0.646687	2.89e-11	1.18e-09	315.169	288.268	334.651	361.074	519.431	502.59	507.908	CAPG
ENSG00000042753	0.114707	0.15273	0.336044	1149.08	1096.1	1148.37	1348.13	1348.88	1245.31	1258.41	AP2S1
ENSG00000042832	-0.138409	0.721772	0.855424	23.7669	27.3456	17.8584	12.7011	18.4778	18.9867	17.5497	TG
ENSG00000042980	-0.645749	0.00636999	0.0307432	74.4006	72.9217	72.2101	59.8766	39.0086	59.194	36.1316	ADAM28
ENSG00000043093	0.179481	0.00162344	0.0100938	1775.28	1639.6	1760.99	1682.9	1895	1957.87	1975.88	DCUN1D1
ENSG00000043143	0.127076	0.355862	0.57488	335.836	284.85	325.334	237.692	319.255	279.217	370.607	JADE2
ENSG00000043514	-0.0458462	0.594041	0.77194	837.007	871.642	930.19	1054.19	915.676	902.429	868.192	TRIT1
ENSG00000044090	0.325809	2.77e-08	6.42e-07	1541.75	1526.8	1434.11	1414.36	1838.54	1867.4	1850.97	CUL7
ENSG00000044115	0.281237	1.29e-14	9.13e-13	16411.5	16727.5	16399.4	16585.8	20180.8	20175.1	19909.6	CTNNA1
ENSG00000044446	0.149936	0.0487479	0.148101	1164.58	1310.31	1220.58	1072.34	1290.36	1298.92	1375.07	PHKA2
ENSG00000044459	0.129684	0.111337	0.270486	479.47	468.294	504.694	482.642	515.325	533.863	540.942	CNTLN
ENSG00000044524	-0.302215	3.01e-07	5.6e-06	4694.47	4829.92	4509.64	4186.83	3688.37	3635.4	3754.59	EPHA3
ENSG00000044574	0.275368	7.92e-08	1.69e-06	20401.3	20085.4	21205.7	22001	26363.7	25341.7	24271.2	HSPA5
ENSG00000046604	1.35897	6.62e-60	6.54e-57	335.836	386.257	383.567	354.724	974.189	942.636	894	DSG2
ENSG00000046647	0.0873628	0.223465	0.430769	696.472	756.562	738.406	732.128	788.385	794.093	747.409	GEMIN8
ENSG00000046651	-0.0547236	0.406318	0.622186	1337.14	1220.3	1313.76	1192.09	1222.61	1221.85	1212.99	OFD1
ENSG00000046653	-0.106485	0.0111588	0.047657	51697	50661.2	52022.3	54257.3	47795.8	49376.7	48176.9	GPM6B
ENSG00000046889	-0.61335	5.73e-10	1.87e-08	911.407	937.727	844.004	735.757	552.28	513.759	612.173	PREX2
ENSG00000047056	-0.0898196	0.230711	0.439764	1372.28	1228.27	1378.98	1170.32	1226.72	1181.65	1222.28	WDR37
ENSG00000047188	0.0938589	0.1079	0.264737	2074.95	2013.32	1976.85	1896.09	2144.45	2027.11	2196.8	YTHDC2
ENSG00000047230	0.022195	0.643972	0.807804	3045.26	2895.22	2977.69	3039.19	3072.44	3030.06	3006.15	CTPS2
ENSG00000047249	-0.0960914	0.200102	0.400691	2669.12	2528.33	2741.65	3145.34	2644.38	2650.33	2486.89	ATP6V1H
ENSG00000047315	-0.0379423	0.371718	0.589373	8365.93	8203.69	8398.89	8591.39	8362.22	8139.73	8017.09	POLR2B
ENSG00000047346	-0.254158	2.93e-08	6.77e-07	4658.3	4562.16	4486.34	4391.86	3786.92	3779.48	3812.4	FAM214A
ENSG00000047365	-0.265981	0.0041071	0.021673	554.904	631.228	593.21	544.333	440.387	483.604	524.425	ARAP2
ENSG00000047410	0.0234646	0.731694	0.861505	6577.22	6655.24	6108.35	5501.39	6255.75	6189.68	6486.15	TPR
ENSG00000047457	-0.706627	0.0521067	0.155276	32.0336	25.0668	26.3994	24.495	13.3451	13.4024	22.7113	CP
ENSG00000047578	0.0660178	0.529671	0.724319	814.273	945.703	757.041	681.323	802.757	791.859	911.55	KIAA0556
ENSG00000047579	0.246303	0.046309	0.142331	266.602	251.808	295.052	357.445	357.237	337.294	349.961	DTNBP1
ENSG00000047621	-0.047127	0.527456	0.72289	1114.98	1166.75	1270.28	1114.98	1199	1130.27	1061.24	C12orf4
ENSG00000047634	0.139156	0.0391006	0.124967	861.807	873.921	853.321	917.201	998.826	959.389	937.358	SCML1
ENSG00000047644	0.0351427	0.670756	0.825666	1744.28	2160.3	1694.22	1846.2	1829.3	1937.76	1949.04	WWC3
ENSG00000047648	-1.06145	2.98e-07	5.57e-06	89.9007	86.5945	100.162	87.0933	44.1414	43.5578	43.358	ARHGAP6
ENSG00000047662	0.0400814	0.828938	0.914578	74.4006	99.1279	78.4217	86.1861	83.15	81.5313	94.9746	FAM184B
ENSG00000047849	0.125043	0.0180197	0.0690954	13769.3	13828.9	13314.6	12330	14389.1	14282.5	14870.8	MAP4
ENSG00000047932	-0.112585	0.0398932	0.126891	2709.42	2641.13	2663.23	2703.52	2528.38	2578.85	2328.94	GOPC
ENSG00000048028	0.00432771	0.950178	0.97619	1091.21	1082.43	1048.21	980.707	1047.07	1009.65	1101.5	USP28
ENSG00000048052	-0.232176	3.69e-05	0.000400952	3863.66	3760.02	3636.9	3415.69	3082.71	3140.63	3144.48	HDAC9
ENSG00000048140	0.335436	1.42e-08	3.49e-07	2043.95	2031.55	2023.43	2171.89	2619.74	2745.26	2464.18	TSPAN17
ENSG00000048162	-0.0809066	0.272909	0.486841	820.473	787.326	836.239	902.686	799.677	803.028	773.217	NOP16
ENSG00000048342	-0.125541	0.0778581	0.208627	1041.61	1104.08	1010.94	967.098	904.384	958.272	969.36	CC2D2A
ENSG00000048392	-0.0813076	0.103132	0.256604	5954.11	5404.18	5811.75	5829.81	5359.58	5501.69	5447.62	RRM2B
ENSG00000048405	0.0779536	0.342333	0.561411	673.739	658.574	634.362	577.9	647.749	661.185	703.018	ZNF800
ENSG00000048471	-0.0415857	0.646054	0.809368	1268.94	1301.2	1229.9	1005.2	1136.38	1121.33	1240.86	SNX29
ENSG00000048540	-0.698163	4.09e-08	9.21e-07	250.069	284.85	325.334	310.27	169.38	188.751	184.788	LMO3
ENSG00000048544	0.0152018	0.825412	0.912317	1042.64	1020.9	1090.92	1145.82	1133.3	1049.86	1078.79	MRPS10
ENSG00000048545	0.465964	0.32765	0.545936	11.3668	7.97581	12.4232	10.8867	8.21234	17.8699	18.582	GUCA1A
ENSG00000048649	0.0111346	0.876514	0.939021	5522.18	5755.11	5223.97	4619.57	5326.73	5213.54	5417.68	RSF1
ENSG00000048707	0.0184036	0.870155	0.935831	2338.45	2489.59	1979.95	1678.36	2231.7	1945.58	2263.91	VPS13D
ENSG00000048740	-0.0421075	0.46687	0.674506	9528.44	9429.68	9061.98	8687.55	8397.12	8835.54	9502.62	CELF2
ENSG00000048828	0.0241626	0.587367	0.76791	3530.93	3440.99	3454.44	3472.84	3518.99	3556.11	3525.42	FAM120A
ENSG00000048991	0.0366932	0.554751	0.744007	2130.75	2176.26	2038.19	1991.35	2064.38	2063.97	2280.42	R3HDM1
ENSG00000049089	0.136794	0.177323	0.369673	540.438	583.373	545.07	537.982	601.554	701.393	517.199	COL9A2
ENSG00000049130	-0.246879	1.15e-08	2.87e-07	5068.54	4956.39	5137.01	4995.16	4279.66	4251.91	4210.88	KITLG
ENSG00000049167	-0.0931965	0.300645	0.516092	471.204	456.9	462.766	504.415	461.944	407.657	462.485	ERCC8
ENSG00000049192	-0.14137	0.307925	0.524334	334.803	349.796	268.653	262.187	243.291	259.113	321.055	ADAMTS6
ENSG00000049239	0.16181	0.0429142	0.13417	2240.28	2290.2	2184.94	1827.14	2451.38	2254.95	2456.95	H6PD
ENSG00000049245	-0.276869	4.37e-07	7.87e-06	5331.01	5146.67	5467.78	5760.86	4613.28	4321.16	4505.1	VAMP3
ENSG00000049246	0.241091	0.035622	0.11711	213.902	227.88	211.195	203.218	236.105	269.165	252.921	PER3
ENSG00000049249	0.0470689	0.739292	0.865325	156.035	131.031	145.197	147.877	141.663	145.193	163.109	TNFRSF9
ENSG00000049323	0.0652404	0.134689	0.309214	5622.41	5636.62	5522.13	5407.04	5915.97	5779.79	5711.9	LTBP1
ENSG00000049449	0.250823	0.00082037	0.00571111	11881.4	11190.1	12757.1	14105.5	15415.6	15067.7	14085.1	RCN1
ENSG00000049540	0.245239	0.0219783	0.0808417	257.302	292.826	311.357	266.723	339.786	342.878	322.088	ELN
ENSG00000049541	0.142895	0.0976838	0.246657	599.338	541.216	637.467	648.663	708.315	661.185	644.176	RFC2
ENSG00000049618	-0.0171917	0.787054	0.891891	4209.83	4316.05	4027.46	3753.18	3818.74	4012.9	4249.08	ARID1B
ENSG00000049656	0.0150479	0.76625	0.880335	2052.22	2015.6	2033.53	2091.15	2058.22	2081.84	2069.83	CLPTM1L
ENSG00000049759	0.125332	0.0284143	0.0987487	5809.45	6340.77	5688.29	5479.62	6341.98	6315.88	6410.79	NEDD4L
ENSG00000049768	0.464743	0.299965	0.515454	7.23339	11.394	13.1997	22.6805	23.6105	16.753	16.5173	FOXP3
ENSG00000049769	-0.0520614	0.495752	0.697755	649.972	602.743	630.479	622.354	592.315	591.94	628.691	PPP1R3F
ENSG00000049860	0.154757	0.0170701	0.0661078	2357.05	2377.93	2559.96	2730.74	2818.89	2859.18	2698.52	HEXB
ENSG00000049883	0.00980173	0.903679	0.953436	672.705	606.161	591.657	585.158	607.714	624.329	620.432	PTCD2
ENSG00000050030	-0.0523781	0.709349	0.848832	246.969	218.765	217.407	170.558	207.362	188.751	219.887	NEXMIF
ENSG00000050130	-0.0897527	0.105252	0.260298	4404.1	4518.86	4545.35	4897.18	4476.75	4314.46	4154.11	JKAMP
ENSG00000050165	-0.100361	0.0439247	0.136509	26592	25976.1	26755.8	28711.8	25806.3	25422.1	24356.9	DKK3
ENSG00000050327	0.548802	0.000477074	0.00361516	99.2008	118.498	106.374	110.681	170.406	131.79	173.432	ARHGEF5
ENSG00000050344	-0.0413136	0.688226	0.835855	479.47	409.045	481.4	451.796	478.369	465.734	386.092	NFE2L3
ENSG00000050393	-0.0291288	0.606399	0.781632	1784.58	1763.79	1709.75	1833.49	1743.07	1684.24	1782.84	MCUR1
ENSG00000050405	-0.12061	0.00405022	0.0214357	9161.61	9025.2	9356.25	9447.81	8393.02	8670.24	8459.97	LIMA1
ENSG00000050426	0.0475242	0.518137	0.715161	755.373	810.114	786.546	822.85	839.712	767.288	852.707	LETMD1
ENSG00000050438	-0.126734	0.111759	0.27111	3918.43	4210.09	3714.55	3293.21	3384.51	3321.56	3686.46	SLC4A8
ENSG00000050628	-1.37141	0.00127939	0.00826113	23.7669	30.7638	28.7287	30.8455	7.1858	20.1036	6.194	PTGER3
ENSG00000050748	0.146028	0.0179747	0.0689627	1792.85	1917.61	1701.98	1700.13	1936.06	1964.57	1995.5	MAPK9
ENSG00000050767	-1.49289	0.0090185	0.0404554	14.4668	10.2546	12.4232	18.1444	5.13272	4.46747	5.16166	COL23A1
ENSG00000050820	0.194272	3.16e-05	0.000351145	3737.6	3622.16	3610.5	3557.22	4206.77	4207.24	4050.87	BCAR1
ENSG00000051009	0.0362783	0.607569	0.782528	1144.94	1156.49	1130.51	1031.51	1166.15	1073.31	1190.28	FAM160A2
ENSG00000051108	0.16715	0.00769418	0.035685	1575.85	1492.62	1576.2	1705.58	1782.08	1827.19	1742.58	HERPUD1
ENSG00000051128	0.0533011	0.409431	0.624535	1996.42	2047.5	2247.83	2283.48	2190.64	2287.34	2201.97	HOMER3
ENSG00000051180	0.813315	0.000101876	0.000975736	47.5337	44.4366	58.2339	51.7116	103.681	79.2976	84.6513	RAD51
ENSG00000051341	0.258832	0.0695131	0.191709	148.801	148.122	149.079	142.434	157.061	207.737	164.141	POLQ
ENSG00000051382	0.00220207	0.970587	0.98589	1373.31	1483.5	1484.58	1442.48	1484.38	1418.42	1442.17	PIK3CB
ENSG00000051523	0.479794	0.330562	0.548708	10.3334	12.5334	6.98807	9.97944	19.5043	12.2855	9.29099	CYBA
ENSG00000051596	0.00531076	0.953621	0.977963	404.037	379.421	421.614	417.322	429.095	399.838	394.351	THOC3
ENSG00000051620	0.384554	2.53e-05	0.000289581	594.171	522.985	602.527	668.622	761.695	834.3	747.409	HEBP2
ENSG00000051825	0.1961	0.0150064	0.0599106	1351.61	1415.14	1351.03	1128.58	1458.72	1479.85	1566.05	MPHOSPH9
ENSG00000052126	-0.247316	0.000162341	0.00145481	2079.08	1841.27	1912.4	1809	1554.19	1630.63	1643.47	PLEKHA5
ENSG00000052723	-0.212295	0.000280253	0.00229898	2007.78	1846.97	1927.15	1834.4	1675.32	1610.52	1644.51	SIKE1
ENSG00000052749	0.108552	0.0772796	0.207442	1222.44	1257.9	1313.76	1228.38	1316.03	1397.2	1351.32	RRP12
ENSG00000052795	0.130747	0.0367676	0.119806	1382.61	1355.89	1276.49	1244.71	1434.08	1434.06	1446.3	FNIP2
ENSG00000052802	0.232476	8.41e-05	0.000828927	7727.33	7392.43	7877.11	8636.75	9164.98	9555.92	9158.85	MSMO1
ENSG00000052841	-0.0847144	0.174595	0.366497	3719	3628.99	3570.13	3189.79	3303.42	3260.14	3410.83	TTC17
ENSG00000053108	0.526952	0.143971	0.32339	27.9002	21.6486	19.4113	10.8867	26.6901	27.9217	30.97	FSTL4
ENSG00000053254	-0.042373	0.591255	0.770017	4671.74	4513.17	4393.94	3669.71	4152.37	4024.07	4382.25	FOXN3
ENSG00000053328	-0.176289	0.723517	0.856115	7.23339	17.091	16.3055	11.7939	7.1858	11.1687	16.5173	METTL24
ENSG00000053371	-0.0302896	0.706224	0.847162	665.472	766.817	738.406	730.313	695.996	759.47	676.178	AKR7A2
ENSG00000053372	-0.0220319	0.735541	0.863358	1288.58	1318.29	1337.05	1431.6	1384.81	1313.44	1273.9	MRTO4
ENSG00000053438	0.241524	0.00149528	0.00942138	26522.8	27689.7	28573.4	33499.2	35007.2	35623.6	32481.3	NNAT
ENSG00000053501	0.226907	0.0380942	0.122828	372.003	361.19	444.131	459.054	486.581	515.993	438.741	USE1
ENSG00000053524	-0.139846	0.538788	0.731979	96.1008	86.5945	79.1981	55.3405	88.2827	63.6614	62.9723	MCF2L2
ENSG00000053702	-0.200453	0.177322	0.369673	169.468	151.54	149.079	128.825	129.344	132.907	128.009	NRIP2
ENSG00000053747	-0.151195	0.498478	0.699508	59.9338	83.1763	70.6572	59.8766	71.858	48.0253	64.0046	LAMA3
ENSG00000053770	-0.231484	3.74e-07	6.84e-06	4130.27	4187.3	4129.17	4114.25	3514.88	3439.95	3622.45	AP5M1
ENSG00000053900	0.0161592	0.799012	0.898604	1052.98	1017.49	1010.94	988.872	1006.01	1035.34	1044.72	ANAPC4
ENSG00000054116	0.0258844	0.725518	0.857545	2260.95	2181.95	2202.8	2562.9	2385.69	2478.33	2169.96	TRAPPC3
ENSG00000054118	0.0353771	0.408112	0.623769	7824.46	7823.13	7693.09	7441.03	7828.42	8006.82	7821.98	THRAP3
ENSG00000054148	-0.0532905	0.522983	0.718799	4765.77	4801.44	5231.74	6027.58	5235.37	5191.2	4631.04	PHPT1
ENSG00000054179	1.23735	3.73e-12	1.83e-10	54.7671	50.1336	59.7868	64.4127	137.557	142.959	126.977	ENTPD2
ENSG00000054267	0.0362214	0.561413	0.749131	3110.36	3230.2	3154.73	2773.38	3084.76	3142.86	3205.39	ARID4B
ENSG00000054277	-0.201551	0.1713	0.362233	160.168	159.516	133.55	164.207	145.769	130.673	124.912	OPN3
ENSG00000054282	0.0109076	0.884669	0.943274	656.172	703.01	687.937	704.004	712.421	653.367	712.309	SDCCAG8
ENSG00000054356	2.7733	2.11e-125	1.39e-121	97.1341	120.777	121.903	99.7944	803.783	765.054	688.566	PTPRN
ENSG00000054392	-0.401864	6.14e-09	1.63e-07	1366.08	1423.11	1493.89	1586.73	1134.33	1093.41	1106.66	HHAT
ENSG00000054523	-0.0246946	0.754304	0.874531	11311	11571.8	10735.2	9101.25	10265.4	10079.7	11146.1	KIF1B
ENSG00000054598	0.104863	0.546428	0.737593	90.9341	97.9885	82.3039	96.1655	97.5216	109.453	88.7806	FOXC1
ENSG00000054611	-0.101256	0.201159	0.402225	717.139	742.889	714.336	822.85	708.315	711.444	676.178	TBC1D22A
ENSG00000054654	0.0970804	0.60593	0.781316	7589.89	8983.04	6845.2	5378.92	7501.98	7236.18	8360.86	SYNE2
ENSG00000054690	-0.0905541	0.325857	0.543819	922.774	995.837	893.697	774.767	797.624	813.079	912.582	PLEKHH1
ENSG00000054793	0.142668	0.0273996	0.0960915	3672.5	3721.28	3399.31	3226.99	3739.7	3789.53	4072.55	ATP9A
ENSG00000054965	-0.0250372	0.682895	0.8326	7139.36	7430.03	6913.53	6412.24	6607.86	6733.59	7214.97	FAM168A
ENSG00000054967	0.675423	1.49e-10	5.35e-09	237.669	229.02	235.265	253.115	346.972	402.072	396.416	RELT
ENSG00000054983	0.0731702	0.232676	0.442241	1667.81	1604.28	1726.05	1749.12	1852.91	1788.1	1686.83	GALC
ENSG00000055044	0.0191992	0.79923	0.898712	1468.38	1466.41	1576.97	1721	1490.54	1687.59	1563.98	NOP58
ENSG00000055070	0.00702613	0.86903	0.935389	7644.66	7391.29	7472.58	7743.14	7510.19	7545.56	7744.56	SZRD1
ENSG00000055118	0.347782	0.000775352	0.00545145	313.102	365.748	298.158	350.188	411.644	447.864	404.674	KCNH2
ENSG00000055130	0.181193	0.000656237	0.00475249	2104.92	2286.78	2139.13	2209.99	2486.29	2459.34	2483.79	CUL1
ENSG00000055147	0.0706514	0.317685	0.534466	1157.34	1023.18	1097.13	1157.61	1224.67	1114.63	1155.18	FAM114A2
ENSG00000055163	-0.0172485	0.73337	0.862547	8306	8726.67	8099.95	7854.72	8008.06	8082.77	8349.51	CYFIP2
ENSG00000055208	0.00302473	0.948154	0.975377	4168.5	4032.34	4307.76	4217.67	4216.01	4210.59	4149.98	TAB2
ENSG00000055211	0.189374	0.00787481	0.0363897	1731.88	1616.81	1802.15	1914.24	2082.86	2081.84	1882.97	GINM1
ENSG00000055332	0.217522	0.00096279	0.0065101	4640.74	4606.6	4402.48	3906.5	5087.55	4970.06	5247.35	EIF2AK2
ENSG00000055483	0.195107	0.00431132	0.0225939	1380.54	1416.28	1312.2	1206.6	1509.02	1524.52	1525.79	USP36
ENSG00000055609	0.0214315	0.898534	0.95079	7510.33	8298.26	6668.95	5309.97	6963.04	6614.09	7573.19	KMT2C
ENSG00000055732	0.0153153	0.963721	0.982799	31.0002	23.9274	32.611	19.0517	27.7167	20.1036	33.0346	MCOLN3
ENSG00000055917	-0.00855307	0.839961	0.919558	5117.11	4968.93	5068.68	5062.3	5068.04	4954.42	5051.2	PUM2
ENSG00000055950	-0.0307602	0.665331	0.822278	1077.78	1084.71	1129.74	1241.08	1116.88	1134.74	1079.82	MRPL43
ENSG00000055955	-0.271368	0.529314	0.724132	26.8669	21.6486	20.1878	9.97944	11.292	15.6361	21.679	ITIH4
ENSG00000056050	-0.0351113	0.764854	0.879704	522.871	577.676	637.467	758.437	607.714	662.302	560.557	HPF1
ENSG00000056097	0.00943845	0.82599	0.912803	7440.06	7242.03	7543.23	7131.67	7374.69	7375.79	7414.21	ZFR
ENSG00000056277	-0.00210411	0.97397	0.987341	1346.44	1232.83	1279.59	1281	1221.59	1282.16	1346.16	ZNF280C
ENSG00000056291	-0.251712	0.412167	0.627295	35.1336	26.2062	51.2459	43.5466	39.0086	35.7398	24.776	NPFFR2
ENSG00000056487	-0.023928	0.761596	0.877788	763.639	875.06	810.616	846.438	748.35	843.235	839.286	PHF21B
ENSG00000056558	1.25016	2.9e-28	7.44e-26	187.035	172.05	159.949	156.042	377.768	396.488	426.353	TRAF1
ENSG00000056586	-0.0447056	0.522766	0.718704	5009.64	4858.41	4745.68	4128.77	4475.73	4394.87	4753.89	RC3H2
ENSG00000056736	-0.142772	0.244449	0.456019	223.202	249.529	269.429	228.62	215.574	241.243	204.402	IL17RB
ENSG00000056972	0.115333	0.12449	0.291968	677.872	759.981	690.266	680.416	765.801	738.249	774.249	TRAF3IP2
ENSG00000056998	0.370757	8.76e-08	1.84e-06	1142.88	1161.05	1162.35	1305.49	1598.33	1559.15	1472.11	GYG2
ENSG00000057019	0.306715	1.94e-09	5.66e-08	9814.68	9160.78	9544.15	8999.64	12123.5	11351.8	11329.8	DCBLD2
ENSG00000057252	0.279131	1.35e-08	3.32e-07	2472.79	2458.83	2397.68	2496.67	3038.57	2907.21	2993.76	SOAT1
ENSG00000057294	-0.0754911	0.741078	0.866665	70.2672	47.8548	53.5752	67.1344	51.3272	54.7265	64.0046	PKP2
ENSG00000057608	0.0152926	0.780803	0.888394	11222.1	10940.5	11719	12412.6	11913	11858.9	11324.7	GDI2
ENSG00000057657	-0.0522264	0.571028	0.755941	592.105	520.706	518.67	473.57	509.165	507.058	504.811	PRDM1
ENSG00000057663	0.0152015	0.87743	0.93934	996.141	990.14	1089.36	1294.61	1145.62	1164.89	1005.49	ATG5
ENSG00000057704	-0.392989	7.53e-05	0.000752844	444.337	424.997	405.308	383.755	298.724	310.489	336.54	TMCC3
ENSG00000057757	-0.0341149	0.600475	0.776882	2023.28	1968.89	2049.83	2267.15	2098.25	2044.98	1945.95	PITHD1
ENSG00000057935	0.103885	0.0866127	0.226082	1362.98	1347.91	1383.64	1437.95	1556.24	1466.45	1438.04	MTA3
ENSG00000058056	0.173593	0.119729	0.284172	434.003	415.881	521.776	416.415	518.404	441.163	555.395	USP13
ENSG00000058063	0.18951	0.0109785	0.0471005	1261.71	1301.2	1219.03	1097.74	1410.47	1307.85	1450.43	ATP11B
ENSG00000058085	0.518987	1.7e-06	2.68e-05	202.535	231.298	235.265	242.228	332.6	329.476	318.991	LAMC2
ENSG00000058091	-0.233917	3.18e-05	0.000353257	1881.71	1901.66	1784.29	1837.12	1559.32	1543.51	1615.6	CDK14
ENSG00000058262	-0.0974306	0.0117462	0.049619	19296.6	19733.3	19106.2	19112.4	17874.2	18389.2	17887.2	SEC61A1
ENSG00000058272	-0.0970446	0.0763053	0.205553	4475.4	4303.52	4246.42	3991.78	3884.44	3944.78	4100.42	PPP1R12A
ENSG00000058335	-0.623047	2.22e-06	3.38e-05	379.236	320.172	369.591	274.888	200.176	225.607	229.178	RASGRF1
ENSG00000058404	-0.426757	0.14628	0.326957	40.3003	47.8548	43.4813	52.6189	19.5043	39.0904	44.3903	CAMK2B
ENSG00000058453	0.210936	0.00421678	0.022163	1105.68	1175.86	1121.2	974.356	1279.07	1249.77	1267.7	CROCC
ENSG00000058600	0.347256	3e-07	5.6e-06	816.34	894.43	842.451	858.232	1037.84	1111.28	1104.6	POLR3E
ENSG00000058668	0.410113	1.88e-07	3.65e-06	11822.5	11926.1	10593.1	9516.75	14315.1	13870.4	15516	ATP2B4
ENSG00000058673	-0.168559	0.000868851	0.00598125	9041.74	9185.85	8973.46	8292.01	7862.29	7763.34	8055.29	ZC3H11A
ENSG00000058729	-0.0265572	0.712029	0.850599	854.573	871.642	918.543	932.624	926.968	873.39	836.189	RIOK2
ENSG00000058799	-0.0633928	0.369227	0.58707	1224.51	1245.37	1392.18	1390.77	1264.7	1287.75	1223.31	YIPF1
ENSG00000058804	0.00430555	0.958676	0.980244	609.671	677.944	673.961	728.499	648.775	667.887	708.18	NDC1
ENSG00000058866	-0.849762	3.44e-12	1.71e-10	324.469	337.263	323.781	283.053	160.141	197.686	170.335	DGKG
ENSG00000059122	0.204564	0.00182702	0.0111047	1638.88	1837.85	1754.01	1699.23	2032.56	2095.24	1861.3	FLYWCH1
ENSG00000059145	0.65463	2.71e-18	3.04e-16	576.605	635.786	585.445	575.179	930.048	976.142	892.968	UNKL
ENSG00000059377	0.356333	0.19569	0.394571	51.6671	34.182	30.2816	32.66	47.221	54.7265	40.261	TBXAS1
ENSG00000059378	0.324949	0.0336315	0.112435	148.801	132.171	127.338	122.475	195.043	144.076	157.947	PARP12
ENSG00000059573	0.1054	0.0512826	0.153398	1872.41	1943.82	1971.41	2026.73	2123.92	2109.76	2073.96	ALDH18A1
ENSG00000059588	0.0482844	0.505869	0.705328	1543.81	1352.47	1346.37	1303.68	1459.74	1371.51	1466.94	TARBP1
ENSG00000059691	-0.403668	3.94e-11	1.57e-09	1322.68	1327.4	1377.43	1408.01	1022.44	1035.34	1026.14	GATB
ENSG00000059728	0.107926	0.121185	0.286667	963.074	990.14	989.977	876.376	1031.68	1026.4	1028.2	MXD1
ENSG00000059758	-0.110054	0.0151683	0.060374	3444.13	3431.88	3457.54	3494.62	3240.8	3222.16	3147.58	CDK17
ENSG00000059769	0.0186427	0.85991	0.930324	310.002	332.705	357.945	355.631	365.449	359.631	307.635	DNAJC25
ENSG00000059804	0.570605	4.62e-30	1.25e-27	2922.29	2771.02	2965.27	2839.6	4398.74	4229.58	4184.04	SLC2A3
ENSG00000059915	-0.0776056	0.388656	0.605463	434.003	439.809	411.52	465.405	416.776	398.722	427.386	PSD
ENSG00000060069	-0.128657	0.0277792	0.0970874	1287.54	1317.15	1285.03	1261.95	1177.44	1181.65	1173.76	CTDP1
ENSG00000060138	0.270531	4.8e-07	8.57e-06	4230.5	3918.4	4308.53	4395.49	5155.3	5118.6	4979.97	YBX3
ENSG00000060237	-0.0219698	0.769163	0.88143	11746	12160.8	10954.2	9821.58	10784.9	10450.5	11764.5	WNK1
ENSG00000060339	-0.111599	0.0116108	0.0491762	5903.48	5804.11	6044.68	5793.52	5319.55	5530.73	5498.2	CCAR1
ENSG00000060491	0.0946656	0.111548	0.270833	1815.58	1823.04	1788.95	1780.88	2058.22	1872.99	1839.62	OGFR
ENSG00000060642	0.0885665	0.392733	0.609022	265.569	309.917	287.287	281.239	298.724	311.606	301.441	PIGV
ENSG00000060656	0.270453	0.00241815	0.0140171	726.439	722.38	762.476	616.911	882.827	784.041	890.903	PTPRU
ENSG00000060688	-0.0175165	0.80457	0.90036	1006.47	938.866	1008.61	1070.52	1041.94	975.025	967.296	SNRNP40
ENSG00000060709	0.12397	0.352084	0.571342	202.535	188.001	185.572	164.207	184.778	192.101	227.113	RIMBP2
ENSG00000060718	-0.141382	0.037606	0.121794	17254.7	17659.6	16920.4	14502.8	15396.1	14585.2	15123.7	COL11A1
ENSG00000060749	0.0068958	0.927633	0.964805	2289.88	2263.99	2170.18	1883.39	2064.38	2135.45	2283.52	QSER1
ENSG00000060762	-0.103916	0.151216	0.333753	1493.18	1402.6	1551.35	1672.01	1427.92	1487.67	1359.58	MPC1
ENSG00000060971	0.0856545	0.206593	0.409419	1626.48	1760.37	1683.35	1685.62	1889.87	1859.58	1626.96	ACAA1
ENSG00000060982	0.0330993	0.586466	0.767188	5809.45	5384.81	5688.29	5122.17	5819.47	5297.3	5768.67	BCAT1
ENSG00000061273	0.152965	0.0147623	0.0591148	1863.11	1981.42	1869.7	1751.84	2167.03	2077.37	1977.95	HDAC7
ENSG00000061337	0.291053	1.38e-08	3.38e-07	5358.91	5409.88	5223.97	4912.61	6291.68	6319.23	6567.7	LZTS1
ENSG00000061455	-0.175077	0.706699	0.847508	14.4668	20.5092	9.31743	15.4228	8.21234	13.4024	17.5497	PRDM6
ENSG00000061656	1.05472	0.000207221	0.0017858	26.8669	35.3214	21.7407	19.9589	46.1944	53.6096	59.8753	SPAG4
ENSG00000061676	0.114771	0.00519024	0.0261562	9606.98	9341.95	9525.52	9354.36	10030.4	10488.5	10204.6	NCKAP1
ENSG00000061794	-0.00669157	0.932454	0.967123	1288.58	1198.65	1393.73	1487.84	1289.34	1375.98	1348.23	MRPS35
ENSG00000061918	0.0389274	0.684437	0.833649	437.103	371.445	403.755	433.652	446.546	423.293	399.513	GUCY1B1
ENSG00000061936	-0.367712	5.1e-11	1.99e-09	4589.07	4768.39	4447.52	4230.37	3411.2	3471.22	3596.65	SFSWAP
ENSG00000061938	0.389725	3.87e-08	8.75e-07	1676.08	1754.68	1595.61	1465.16	2084.91	2059.5	2227.77	TNK2
ENSG00000061987	-0.0421395	0.543191	0.735083	3011.16	3181.21	2850.36	2623.68	2738.82	2849.13	2904.98	MON2
ENSG00000062038	-1.11351	0.000226663	0.00191579	40.3003	66.0853	46.5871	68.0416	21.5574	33.506	21.679	CDH3
ENSG00000062096	-0.0767694	0.864659	0.932964	14.4668	26.2062	11.6468	19.0517	12.3185	26.8048	11.3557	ARSF
ENSG00000062194	0.0725381	0.121283	0.286679	4128.2	4104.12	4143.15	4222.21	4492.15	4203.89	4393.61	GPBP1
ENSG00000062282	0.294487	0.441716	0.6523	17.5668	15.9516	15.529	15.4228	23.6105	20.1036	15.485	DGAT2
ENSG00000062370	-0.397537	4.9e-06	6.88e-05	666.505	714.404	625.821	605.117	488.635	518.226	477.97	ZNF112
ENSG00000062485	0.0708307	0.128663	0.299446	7477.26	7345.72	7352.23	7903.71	8042.97	7844.88	7807.53	CS
ENSG00000062524	-0.285086	0.502233	0.702637	25.8335	20.5092	21.7407	10.8867	13.3451	12.2855	22.7113	LTK
ENSG00000062582	0.237136	0.0496185	0.14999	321.369	255.226	258.559	261.28	341.839	342.878	283.891	MRPS24
ENSG00000062598	0.0743661	0.180203	0.373433	2761.09	2992.07	2841.04	2684.47	2972.87	3032.29	2898.79	ELMO2
ENSG00000062650	-0.00451868	0.944439	0.973697	2680.49	2758.49	2795.23	2404.14	2654.64	2562.09	2735.68	WAPL
ENSG00000062716	-0.189235	0.00197559	0.0118398	5698.88	5335.82	6047.79	6240.78	5190.2	5167.74	4990.3	VMP1
ENSG00000062725	-0.0974335	0.0353042	0.116416	5047.87	4918.79	4845.84	4811	4496.26	4534.48	4722.92	APPBP2
ENSG00000062822	0.374833	9.8e-05	0.0009437	325.503	336.123	294.275	310.27	395.219	424.41	408.804	POLD1
ENSG00000063015	0.18455	0.000573713	0.00422603	1992.28	2131.82	2004.02	2047.6	2304.59	2278.41	2381.59	SEZ6
ENSG00000063046	0.0595149	0.145072	0.325236	14509.1	14037.4	14731.6	14702.4	15374.5	14991.7	14955.4	EIF4B
ENSG00000063127	0.0975214	0.213134	0.417736	713.006	689.338	741.512	676.787	735.005	714.795	814.51	SLC6A16
ENSG00000063169	0.0720833	0.246192	0.457889	1032.31	1093.83	1041.22	1085.94	1106.61	1120.22	1125.24	BICRA
ENSG00000063176	-0.0764676	0.195483	0.394236	1539.68	1556.42	1463.61	1596.71	1475.14	1432.94	1467.98	SPHK2
ENSG00000063177	-0.00188906	0.980848	0.990459	10502.9	10865.3	11406.1	13381.5	11805.2	11866.7	10903.5	RPL18
ENSG00000063180	0.401491	0.00228212	0.0133775	151.901	139.007	149.079	167.836	192.99	215.555	195.111	CA11
ENSG00000063241	-0.0500176	0.480977	0.686467	868.007	893.29	917.767	969.82	914.65	880.091	850.642	ISOC2
ENSG00000063244	0.0213346	0.610555	0.784585	7020.52	7189.62	7156.56	7393.86	7306.93	7331.12	7255.23	U2AF2
ENSG00000063245	0.0482209	0.385771	0.603145	2985.32	2912.31	3011.86	3215.19	3058.07	3261.25	3087.71	EPN1
ENSG00000063322	-0.0492393	0.351422	0.57083	2238.22	2219.55	2171.74	2249.91	2180.38	2195.76	2059.5	MED29
ENSG00000063438	-0.185215	0.0204047	0.0763313	572.471	556.028	554.387	535.261	492.741	480.253	489.326	AHRR
ENSG00000063587	0.216247	0.00115977	0.00761043	1299.94	1286.38	1268.72	1150.36	1460.77	1398.32	1498.95	ZNF275
ENSG00000063601	0.0671438	0.295157	0.510773	2306.42	2210.44	2032.75	2049.41	2273.79	2156.67	2319.65	MTMR1
ENSG00000063660	0.427594	2.06e-22	3.55e-20	25985.4	27007.2	27237.2	27642.1	36523.4	37223	35073.5	GPC1
ENSG00000063761	-0.0112826	0.907477	0.95524	393.703	332.705	368.815	365.61	350.051	373.034	365.446	ADCK1
ENSG00000063854	0.120347	0.102212	0.254892	1398.11	1486.92	1540.48	1664.75	1736.91	1682	1549.53	HAGH
ENSG00000063978	0.0231058	0.620045	0.79141	2785.89	2799.51	2808.43	2787.89	2793.22	2860.3	2868.85	RNF4
ENSG00000064012	0.121067	0.226557	0.434653	313.102	342.96	333.098	293.94	351.078	337.294	357.187	CASP8
ENSG00000064042	-0.144843	0.00826706	0.0378398	5493.24	5126.17	5398.67	4888.11	4770.35	4633.88	4777.64	LIMCH1
ENSG00000064102	0.0456723	0.556525	0.745099	1093.28	1061.92	1153.81	1203.88	1079.92	1278.81	1139.7	INTS13
ENSG00000064115	-0.15262	0.00121705	0.00792063	4026.93	4105.26	4057.74	4000.85	3756.12	3651.04	3516.12	TM7SF3
ENSG00000064199	0.0989577	0.476776	0.682272	210.802	223.323	230.606	291.218	260.742	287.035	221.951	SPA17
ENSG00000064201	0.0370702	0.816212	0.907098	158.101	200.535	150.632	137.898	160.141	145.193	189.949	TSPAN32
ENSG00000064225	0.090934	0.698068	0.841493	75.4339	101.407	65.222	50.8044	75.9642	68.1289	87.7483	ST3GAL6
ENSG00000064270	0.186642	0.564962	0.751788	39.267	23.9274	22.5171	40.825	26.6901	35.7398	45.4226	ATP2C2
ENSG00000064300	0.0828451	0.747007	0.870613	66.1339	56.9701	80.751	105.238	84.1765	108.336	54.7136	NGFR
ENSG00000064309	0.338743	1.17e-06	1.92e-05	2620.55	2799.51	2569.28	2320.67	3124.8	3210.99	3437.67	CDON
ENSG00000064313	-0.0743166	0.245737	0.457435	1796.98	1752.4	1682.57	1580.38	1597.3	1579.25	1672.38	TAF2
ENSG00000064393	0.423895	1.58e-05	0.000191443	5629.64	6071.87	5131.57	4298.42	6867.57	6668.81	7718.75	HIPK2
ENSG00000064419	0.0665389	0.230584	0.439692	3486.49	3609.62	3337.19	3300.47	3427.63	3683.43	3670.97	TNPO3
ENSG00000064489	-0.0963118	0.740513	0.866312	34.1003	43.2972	38.8226	27.2166	28.7432	31.2723	40.261	BORCS8-MEF2B
ENSG00000064490	0.0507521	0.417983	0.631541	1631.65	1597.44	1728.38	1744.59	1741.02	1819.38	1651.73	RFXANK
ENSG00000064545	0.446161	2.25e-06	3.41e-05	415.403	366.887	374.25	449.075	554.333	543.914	543.007	TMEM161A
ENSG00000064547	0.213269	0.00561794	0.0279105	695.439	807.835	760.147	781.118	835.606	894.611	916.711	LPAR2
ENSG00000064601	-0.184485	0.000469816	0.003567	7026.72	7013.01	7288.56	7692.33	6388.18	6608.5	6160.96	CTSA
ENSG00000064607	0.0533491	0.402077	0.618326	8070.4	8872.52	7973.39	7328.54	8300.63	8281.57	8506.42	SUGP2
ENSG00000064651	-0.205819	0.000316525	0.00254688	2883.02	2610.37	2784.36	2651.81	2292.27	2385.63	2431.14	SLC12A2
ENSG00000064652	0.113202	0.252125	0.463949	500.137	456.9	429.378	550.684	512.245	540.564	518.231	SNX24
ENSG00000064666	0.201026	8.31e-06	0.0001095	5713.35	5857.66	5658.01	6043	6760.81	6647.59	6653.38	CNN2
ENSG00000064687	0.318215	0.000857071	0.00593112	400.937	372.584	371.144	327.507	466.051	456.799	452.162	ABCA7
ENSG00000064692	-0.102377	0.0733533	0.199585	2881.99	2802.93	2635.28	2688.1	2484.23	2683.83	2519.92	SNCAIP
ENSG00000064703	-0.0559308	0.468654	0.676083	1068.48	897.848	1022.59	1036.05	926.968	964.973	1014.78	DDX20
ENSG00000064726	0.0412104	0.520597	0.717167	3912.23	3679.13	3997.95	4410	4109.25	4172.62	4070.49	BTBD1
ENSG00000064763	-0.298422	0.0320162	0.108353	204.602	169.771	199.548	234.97	172.459	164.179	157.947	FAR2
ENSG00000064787	-0.97165	0.000872215	0.00599815	42.367	41.0184	56.681	52.6189	25.6636	30.1554	18.582	BCAS1
ENSG00000064886	0.230272	0.634519	0.800863	13.4334	14.8122	12.4232	9.07222	6.15926	17.8699	19.6143	CHI3L2
ENSG00000064932	0.385745	5.42e-07	9.55e-06	1235.88	1421.97	1308.32	1137.66	1697.9	1620.57	1678.57	SBNO2
ENSG00000064933	-0.0731426	0.305215	0.521335	1127.38	1166.75	1120.42	1152.17	1042.97	1191.7	1022.01	PMS1
ENSG00000064961	0.115169	0.102557	0.25556	2570.95	2504.4	2615.09	2931.23	2968.76	2999.91	2663.42	HMG20B
ENSG00000064989	-0.5334	0.000537836	0.00399299	148.801	148.122	170.043	136.99	105.734	98.2843	109.427	CALCRL
ENSG00000064995	-0.353605	6.84e-08	1.47e-06	1601.68	1625.93	1685.68	1809.91	1269.83	1360.34	1319.32	TAF11
ENSG00000064999	-0.0507204	0.511262	0.709844	1731.88	1823.04	1594.83	1464.26	1617.83	1564.73	1601.15	ANKS1A
ENSG00000065000	0.0894508	0.0666652	0.185652	6537.95	6839.82	6435.24	6192.69	6981.52	6922.34	6842.3	AP3D1
ENSG00000065029	0.113717	0.0461062	0.14184	1303.04	1285.24	1302.89	1294.61	1376.59	1437.41	1395.71	ZNF76
ENSG00000065054	0.475245	2.38e-05	0.000274924	249.035	249.529	288.84	303.012	396.246	400.955	343.767	SLC9A3R2
ENSG00000065057	0.141157	0.248477	0.460526	202.535	175.468	199.548	215.919	218.654	227.841	211.628	NTHL1
ENSG00000065060	0.00311825	0.97005	0.98556	2372.55	2442.88	2221.43	1952.34	2142.4	2160.02	2449.73	UHRF1BP1
ENSG00000065135	-0.00545396	0.916882	0.959886	6033.68	5850.82	6230.25	6491.17	6094.59	6320.35	5976.17	GNAI3
ENSG00000065150	0.168096	0.000118635	0.00111466	6313.72	6417.11	6525.31	6520.2	7470.15	7111.09	7141.68	IPO5
ENSG00000065154	0.231019	0.000358664	0.00282841	2358.09	2348.31	2548.32	2473.09	2778.85	3101.54	2689.23	OAT
ENSG00000065183	-0.0368127	0.564498	0.751322	1315.44	1230.55	1253.97	1204.79	1270.86	1207.33	1179.96	WDR3
ENSG00000065243	-0.119183	0.0585948	0.169086	3140.32	3101.45	2916.36	2750.7	2691.6	2658.14	2868.85	PKN2
ENSG00000065268	-0.0504907	0.487194	0.690878	972.374	897.848	976.777	1008.83	890.013	991.778	914.647	WDR18
ENSG00000065308	-0.143011	0.0394079	0.125711	2201.02	2150.05	2019.55	1886.11	1902.18	1762.42	1938.72	TRAM2
ENSG00000065320	0.0605228	0.146031	0.326756	18214.7	17524	17766.8	17011.3	18464.4	18314.4	18373.5	NTN1
ENSG00000065328	0.562269	0.000293065	0.00238215	135.368	119.637	124.232	162.393	182.725	183.166	234.339	MCM10
ENSG00000065357	0.221267	0.01062	0.0459247	534.238	461.457	502.365	475.384	600.528	581.888	544.039	DGKA
ENSG00000065361	-0.262405	0.549441	0.739744	9.30007	17.091	20.1878	17.2372	11.292	14.5193	14.4527	ERBB3
ENSG00000065413	-0.508407	0.00307981	0.0170648	198.402	189.141	165.384	125.197	123.185	121.739	111.492	ANKRD44
ENSG00000065427	-0.105726	0.0909602	0.234246	3362.49	3349.84	3564.69	3833.92	3355.77	3342.78	3141.39	KARS
ENSG00000065457	-0.2463	0.00175075	0.0107269	907.274	1028.88	899.132	877.283	767.854	755.002	820.704	ADAT1
ENSG00000065485	0.203688	0.043842	0.136295	527.004	505.894	575.351	645.035	647.749	710.328	592.559	PDIA5
ENSG00000065491	-0.106071	0.176946	0.369159	748.139	705.289	672.408	731.221	625.165	700.276	664.822	TBC1D22B
ENSG00000065518	-0.0347932	0.589676	0.768845	2778.66	2809.76	2868.21	3206.12	2777.83	2973.1	2791.43	NDUFB4
ENSG00000065526	-0.0108948	0.951456	0.97669	5934.48	6256.45	4940.57	3989.96	5086.52	4927.62	5705.7	SPEN
ENSG00000065534	0.0775814	0.109759	0.267901	3982.5	4059.69	4002.61	3765.88	4125.68	4152.51	4232.56	MYLK
ENSG00000065548	0.0439913	0.508167	0.707335	2712.52	2641.13	2715.25	3015.6	2834.29	3049.05	2691.29	ZC3H15
ENSG00000065559	0.0293348	0.672791	0.826576	1098.44	1153.07	1145.27	1240.17	1251.36	1132.5	1165.5	MAP2K4
ENSG00000065600	-0.0228461	0.72973	0.860055	1942.68	1949.52	2033.53	2260.8	2034.61	2011.48	2000.66	TMEM206
ENSG00000065609	-0.0474738	0.486676	0.690506	875.24	831.763	856.427	889.984	807.889	854.403	845.48	SNAP91
ENSG00000065613	0.178575	0.0071534	0.0335898	1873.45	1840.13	2012.56	1701.04	2123.92	2136.57	2047.12	SLK
ENSG00000065615	0.00756699	0.926261	0.964291	903.14	891.012	1023.36	1056.01	931.075	1029.75	965.231	CYB5R4
ENSG00000065618	-0.75616	0.00744663	0.0347357	98.1674	45.576	59.0104	65.32	47.221	31.2723	40.261	COL17A1
ENSG00000065621	0.0268354	0.872	0.936662	96.1008	102.546	90.8449	96.1655	93.4154	99.4012	101.169	GSTO2
ENSG00000065665	0.0619831	0.321935	0.539548	1598.58	1607.69	1505.54	1569.49	1592.17	1573.67	1747.74	SEC61A2
ENSG00000065675	-0.513211	0.030521	0.10431	64.0672	48.9942	59.7868	69.8561	46.1944	44.6747	37.164	PRKCQ
ENSG00000065717	0.0369254	0.735264	0.863358	245.935	284.85	283.405	303.012	287.432	291.502	281.827	TLE2
ENSG00000065802	0.136213	0.0490825	0.148911	1224.51	1327.4	1198.84	1177.57	1421.76	1273.23	1361.65	ASB1
ENSG00000065809	0.0319281	0.656317	0.816504	827.707	778.211	749.277	811.963	828.42	788.508	809.349	FAM107B
ENSG00000065833	0.284177	1.19e-06	1.95e-05	2172.08	2086.24	2268.02	2292.55	2728.55	2773.18	2559.15	ME1
ENSG00000065882	-0.164279	0.00161919	0.0100769	2688.75	2839.39	2747.09	2698.08	2417.51	2386.75	2537.47	TBC1D1
ENSG00000065883	-0.00459546	0.92598	0.96423	2804.49	2760.77	2717.58	2694.45	2758.32	2654.79	2790.39	CDK13
ENSG00000065911	0.442374	2.68e-07	5.07e-06	748.139	775.932	830.028	925.366	1131.25	1178.29	1037.49	MTHFD2
ENSG00000065923	0.0613108	0.48457	0.688936	689.239	646.04	711.23	577.9	663.147	683.523	708.18	SLC9A7
ENSG00000065970	0.266031	0.000384998	0.00300968	623.105	586.792	581.563	584.251	715.501	690.224	735.021	FOXJ2
ENSG00000065978	0.0329075	0.611895	0.785644	28698	28150	29969.5	33768.6	31147.4	31346	30037.8	YBX1
ENSG00000065989	-0.118313	0.722604	0.855804	31.0002	22.788	24.07	33.5672	33.8759	23.4542	19.6143	PDE4A
ENSG00000066027	0.0346098	0.628958	0.797221	785.34	750.865	812.946	769.324	796.597	834.3	768.055	PPP2R5A
ENSG00000066032	-0.285179	0.0230202	0.0838943	233.535	305.359	260.888	264.909	198.123	237.893	218.855	CTNNA2
ENSG00000066044	-0.0163073	0.729956	0.860168	5532.51	5354.05	5517.47	5751.79	5567.97	5540.78	5324.77	ELAVL1
ENSG00000066056	-1.89185	0.00139846	0.00892218	15.5001	18.2304	13.1997	16.33	1.02654	5.58434	6.194	TIE1
ENSG00000066084	-0.101437	0.190681	0.387593	7306.76	7708.05	6942.26	6058.43	6262.94	6403	6914.56	DIP2B
ENSG00000066117	-0.119803	0.00334695	0.0183022	6895.49	6850.08	6845.98	6884	6258.83	6246.64	6458.27	SMARCD1
ENSG00000066135	0.0121412	0.80594	0.90084	6049.18	6037.69	5826.5	5594.84	5814.34	5859.09	6102.12	KDM4A
ENSG00000066136	-0.00563852	0.926223	0.964291	1241.04	1317.15	1289.69	1339.97	1259.57	1325.72	1291.45	NFYC
ENSG00000066185	0.307483	0.521391	0.71786	6.20005	12.5334	14.7526	11.7939	16.4247	16.753	9.29099	ZMYND12
ENSG00000066230	-0.00193375	0.988759	0.994693	251.102	244.971	235.265	184.166	231.999	201.036	250.857	SLC9A3
ENSG00000066248	0.976623	0.0184347	0.0704815	7.23339	17.091	12.4232	9.97944	25.6636	20.1036	22.7113	NGEF
ENSG00000066279	0.140278	0.171078	0.362138	878.34	1034.58	788.876	779.303	880.774	952.688	1038.53	ASPM
ENSG00000066322	0.239014	0.00021838	0.00185929	1585.15	1738.73	1670.93	1836.22	2036.66	2061.74	1949.04	ELOVL1
ENSG00000066379	-0.173605	0.304237	0.520114	196.335	201.674	173.149	264.001	225.839	173.114	155.882	ZNRD1
ENSG00000066382	0.0192191	0.692586	0.838154	4139.57	4088.17	3975.44	4199.53	4016.86	4284.3	4165.46	MPPED2
ENSG00000066422	-0.0608762	0.418253	0.631804	950.674	891.012	907.673	820.128	815.075	875.624	875.418	ZBTB11
ENSG00000066427	-0.281214	1.64e-06	2.6e-05	1614.08	1563.26	1581.63	1531.39	1256.49	1283.28	1342.03	ATXN3
ENSG00000066455	0.0594488	0.37583	0.593467	1179.04	1151.93	1153.03	1235.64	1167.18	1209.57	1312.09	GOLGA5
ENSG00000066468	-0.017425	0.75474	0.874576	2082.18	2213.86	2047.5	2082.98	2028.45	2151.09	2061.57	FGFR2
ENSG00000066557	-0.166052	0.00600029	0.0293125	1457.01	1515.4	1539.7	1535.02	1295.5	1411.72	1337.9	LRRC40
ENSG00000066583	-0.183222	0.0923283	0.23666	458.804	462.597	482.177	586.972	396.246	460.149	460.42	ISOC1
ENSG00000066629	-0.029435	0.570527	0.755738	3040.09	2786.97	2986.24	2929.42	2843.52	2919.49	2869.88	EML1
ENSG00000066651	-0.0811739	0.324228	0.542005	715.072	665.41	739.959	785.654	686.757	727.081	650.37	TRMT11
ENSG00000066654	-0.10401	0.0561479	0.164007	1747.38	1783.16	1751.68	1793.58	1607.57	1697.64	1633.15	THUMPD1
ENSG00000066697	0.15534	0.0190188	0.0722123	1725.68	1668.08	1819.23	1950.53	2027.42	2023.76	1937.69	MSANTD3
ENSG00000066735	0.526332	6.56e-06	8.91e-05	344.103	450.063	345.521	404.621	521.484	632.147	512.037	KIF26A
ENSG00000066739	-0.0905824	0.324955	0.542735	1706.05	1750.12	1612.69	1308.21	1449.48	1486.55	1552.63	ATG2B
ENSG00000066777	-0.163876	0.00492256	0.0250569	5286.58	5037.29	4989.48	4561.51	4406.95	4379.24	4516.45	ARFGEF1
ENSG00000066827	-0.0218054	0.854851	0.927899	244.902	283.711	251.571	225.898	235.078	237.893	268.406	ZFAT
ENSG00000066855	0.00276556	0.966391	0.983934	965.141	935.448	1015.6	991.593	1000.88	970.558	968.328	MTFR1
ENSG00000066923	-0.0393039	0.848786	0.925123	987.874	1011.79	830.028	610.56	791.465	778.456	939.423	STAG3
ENSG00000066926	0.426173	2.17e-11	9.13e-10	908.307	896.709	959.695	955.304	1262.65	1268.76	1222.28	FECH
ENSG00000066933	-0.0273238	0.76568	0.880154	2092.52	2207.02	1963.65	1634.81	1934.01	1836.13	2037.82	MYO9A
ENSG00000067057	0.374704	8.52e-20	1.19e-17	5303.11	5357.46	5355.19	5374.38	7001.02	7000.52	6799.97	PFKP
ENSG00000067064	0.22782	0.00142391	0.00904078	4074.47	3911.56	4062.4	4787.41	4994.13	5041.54	4754.92	IDI1
ENSG00000067066	0.548316	0.000183703	0.00161407	114.701	108.243	106.374	128.825	178.618	156.361	167.238	SP100
ENSG00000067082	0.331273	1.89e-08	4.54e-07	1649.21	1742.14	1589.4	1575.84	2109.55	2015.95	2054.34	KLF6
ENSG00000067113	0.00413265	0.959779	0.980883	753.306	698.453	764.806	845.531	790.438	784.041	731.924	PLPP1
ENSG00000067141	0.00280787	0.967252	0.98407	2281.62	2431.48	2163.2	2090.24	2187.56	2156.67	2387.79	NEO1
ENSG00000067167	0.202432	2e-05	0.000236308	3342.86	3243.87	3371.36	3417.5	3836.19	3940.31	3771.11	TRAM1
ENSG00000067177	0.32398	8.45e-06	0.000111103	686.139	692.756	635.138	699.468	871.535	832.066	840.319	PHKA1
ENSG00000067182	0.35871	5.39e-12	2.56e-10	2963.62	2943.07	3040.59	3207.03	3933.71	3957.06	3803.11	TNFRSF1A
ENSG00000067191	0.322778	0.000417625	0.00323533	683.039	843.157	693.372	667.715	867.429	959.389	877.483	CACNB1
ENSG00000067208	0.228233	3.36e-05	0.000370471	1706.05	1624.79	1747.79	1667.47	1994.57	1943.35	1992.4	EVI5
ENSG00000067221	0.0517335	0.551817	0.741631	490.837	494.5	520.223	516.209	570.758	515.993	486.229	STOML1
ENSG00000067225	0.238959	1.67e-05	0.000201398	29388.2	28546.6	30629.5	32279.9	36575.7	36422.2	33968.9	PKM
ENSG00000067248	-0.0155376	0.792169	0.894717	1539.68	1673.78	1604.15	1655.68	1642.47	1553.56	1605.28	DHX29
ENSG00000067334	-0.108108	0.0797622	0.212577	2609.19	2642.27	2694.29	2999.27	2537.61	2552.04	2529.21	DNTTIP2
ENSG00000067365	-0.14022	0.0812947	0.215568	608.638	652.877	600.198	579.715	572.811	547.265	538.878	METTL22
ENSG00000067369	-0.0733333	0.334969	0.553673	6562.75	6989.09	6245.01	5514.09	6108.96	5691.56	6236.32	TP53BP1
ENSG00000067445	-0.0442556	0.409008	0.624319	5111.94	4989.44	5012.78	4587.82	4877.11	4656.22	4794.15	TRO
ENSG00000067533	-0.0879755	0.245786	0.457435	833.907	761.12	829.251	884.541	750.403	784.041	803.155	RRP15
ENSG00000067560	0.0949761	0.167284	0.356601	15774	15384.2	16715.5	18580.8	18114.4	18325.6	16798.1	RHOA
ENSG00000067596	-0.157408	0.020525	0.0766077	3101.06	3376.05	2955.95	2818.74	2640.27	2776.53	2817.24	DHX8
ENSG00000067601	-0.144657	0.427792	0.639604	133.301	107.104	92.3978	126.104	100.601	119.505	90.8453	PMS2P4
ENSG00000067606	0.072442	0.361716	0.580449	527.004	570.84	552.058	581.529	603.607	585.238	570.88	PRKCZ
ENSG00000067704	0.13539	0.00861716	0.0389733	2312.62	2208.16	2273.45	2345.17	2521.19	2558.74	2451.79	IARS2
ENSG00000067715	-0.353915	9.58e-13	5.32e-11	3868.83	3701.91	3825.58	3624.35	2877.4	2965.28	2973.12	SYT1
ENSG00000067798	-0.456038	1.43e-06	2.3e-05	1287.54	1550.72	1382.09	1158.52	926.968	964.973	1046.79	NAV3
ENSG00000067829	0.0561973	0.463384	0.671022	1398.11	1396.91	1441.87	1661.12	1564.45	1592.65	1445.27	IDH3G
ENSG00000067836	0.251158	0.000987644	0.00665789	936.207	925.194	958.142	1105	1177.44	1167.13	1161.37	ROGDI
ENSG00000067840	0.273896	0.000270539	0.00222976	894.874	955.957	861.862	859.139	1028.6	1169.36	1038.53	PDZD4
ENSG00000067900	0.137739	0.014809	0.0592655	3186.83	3168.67	3000.21	2851.4	3301.36	3340.55	3425.28	ROCK1
ENSG00000067955	0.220664	0.000670256	0.00483807	1749.45	1612.25	1870.47	1816.26	2062.33	2113.11	1992.4	CBFB
ENSG00000067992	0.175443	0.0411876	0.130013	486.704	472.851	503.918	435.466	538.935	546.148	524.425	PDK3
ENSG00000068001	0.0469156	0.509293	0.708404	1299.94	1327.4	1324.63	1521.41	1441.27	1425.12	1376.1	HYAL2
ENSG00000068024	0.0702467	0.370295	0.588069	1236.91	1308.03	1159.24	1066.89	1190.79	1274.35	1287.32	HDAC4
ENSG00000068028	-0.0142921	0.910889	0.95691	228.368	221.044	223.618	259.465	198.123	261.347	234.339	RASSF1
ENSG00000068078	0.346371	1.67e-12	8.89e-11	3356.29	3578.86	3346.51	3344.93	4320.72	4406.04	4261.47	FGFR3
ENSG00000068079	0.99418	4.02e-11	1.6e-09	84.734	85.4551	88.5156	79.8355	172.459	164.179	169.303	IFI35
ENSG00000068097	0.130504	0.166225	0.354949	707.839	737.192	593.986	590.601	716.527	702.51	733.988	HEATR6
ENSG00000068120	0.0141032	0.810631	0.903991	2064.62	2196.77	2181.83	2281.66	2151.63	2311.92	2147.25	COASY
ENSG00000068137	-0.0713518	0.225445	0.433235	1385.71	1442.48	1392.96	1469.7	1352.98	1323.49	1384.36	PLEKHH3
ENSG00000068305	0.170261	0.0250701	0.089593	1005.44	928.612	1031.91	949.861	1095.32	1017.47	1193.38	MEF2A
ENSG00000068308	0.142388	0.0110915	0.0474614	3392.46	3296.29	3464.53	3678.78	3796.16	3963.76	3695.75	OTUD5
ENSG00000068323	0.0486004	0.260118	0.472806	5647.21	5622.94	5590.46	5658.34	5707.58	6003.16	5758.35	TFE3
ENSG00000068354	0.282248	0.000829598	0.00576318	548.704	577.676	569.14	534.354	611.82	703.626	718.503	TBC1D25
ENSG00000068366	0.240573	3.09e-05	0.00034393	3058.69	2763.05	2961.39	2785.17	3554.92	3390.81	3306.56	ACSL4
ENSG00000068383	0.163146	0.0634332	0.179252	728.506	689.338	724.43	831.922	887.96	853.287	758.764	INPP5A
ENSG00000068394	-0.169434	0.0147254	0.0590028	1011.64	992.418	1045.1	1124.95	931.075	929.234	926.002	GPKOW
ENSG00000068400	-0.036172	0.404789	0.62043	4265.63	4255.66	4242.54	4308.4	4149.29	4236.28	4102.49	GRIPAP1
ENSG00000068438	-0.0321649	0.618061	0.790209	995.108	969.63	937.954	979.799	931.075	957.155	958.005	FTSJ1
ENSG00000068489	0.210763	0.0440392	0.136672	505.304	554.888	484.506	454.518	494.794	604.225	633.852	PRR11
ENSG00000068615	-0.142565	0.115659	0.277646	714.039	748.586	641.35	801.077	647.749	625.446	697.857	REEP1
ENSG00000068650	0.221153	0.0304103	0.104004	2568.89	2608.09	2285.88	1872.51	2681.33	2517.42	2957.63	ATP11A
ENSG00000068654	-0.0698404	0.388095	0.605152	3991.8	4237.43	3743.28	3251.48	3613.43	3512.55	3747.37	POLR1A
ENSG00000068697	0.0434109	0.575696	0.759294	7440.06	6879.7	8002.89	8832.71	8364.27	8009.06	7712.56	LAPTM4A
ENSG00000068724	0.342509	0.0016973	0.0104512	273.836	315.614	296.605	309.363	380.847	422.176	334.476	TTC7A
ENSG00000068745	-0.0588339	0.317115	0.533887	5861.11	5929.44	6243.45	6556.49	5738.38	6252.22	5721.19	IP6K2
ENSG00000068784	-0.121774	0.0654158	0.183179	900.04	941.145	931.743	963.469	868.455	859.988	847.545	SRBD1
ENSG00000068796	0.0132069	0.831326	0.915601	2725.95	2834.83	2704.38	2484.88	2580.73	2822.32	2731.55	KIF2A
ENSG00000068831	0.55034	0.146016	0.326756	20.6668	17.091	14.7526	19.9589	35.929	27.9217	15.485	RASGRP2
ENSG00000068878	-0.0300277	0.596371	0.773596	3662.16	3775.98	3650.1	3325.87	3499.49	3492.44	3592.52	PSME4
ENSG00000068885	-0.120474	0.0509517	0.152762	1523.15	1390.07	1508.65	1545	1385.83	1349.18	1384.36	IFT80
ENSG00000068903	0.126578	0.0156108	0.0617007	2424.22	2609.23	2519.59	2569.25	2685.44	2823.44	2779.04	SIRT2
ENSG00000068912	-0.0846273	0.153983	0.337898	2898.52	2804.07	3018.85	3202.49	2813.75	2874.82	2750.13	ERLEC1
ENSG00000068971	0.167389	0.031697	0.107514	1012.67	1121.17	1160.02	1245.62	1219.53	1325.72	1282.16	PPP2R5B
ENSG00000068976	-0.219403	0.646941	0.809822	10.3334	21.6486	14.7526	18.1444	6.15926	22.3373	13.4203	PYGM
ENSG00000069020	-0.345082	0.00155931	0.0097626	544.571	589.07	534.199	466.312	444.493	358.514	454.226	MAST4
ENSG00000069188	-0.26837	0.00136126	0.00872707	1271.01	1310.31	1074.61	1129.49	938.26	997.362	1039.56	SDK2
ENSG00000069248	-0.307816	3.04e-12	1.53e-10	3965.96	4047.15	4004.16	4012.64	3262.35	3208.76	3240.49	NUP133
ENSG00000069275	0.0836039	0.0375935	0.121794	14549.4	14279	14588	14805.9	15269.8	15179.3	15824.6	NUCKS1
ENSG00000069329	0.084839	0.0420503	0.132116	7235.46	6929.84	7168.98	7266.85	7548.17	7583.53	7621.71	VPS35
ENSG00000069345	0.110123	0.0894229	0.231554	3357.33	3237.04	3419.5	3717.79	3877.25	3786.18	3456.25	DNAJA2
ENSG00000069399	0.500543	1.17e-07	2.4e-06	333.769	370.305	399.873	406.435	539.962	549.499	517.199	BCL3
ENSG00000069424	0.224557	0.0334064	0.111828	310.002	292.826	256.229	288.496	327.467	327.242	347.896	KCNAB2
ENSG00000069431	-0.288454	0.0012925	0.00833219	798.773	705.289	800.522	661.365	583.076	609.81	629.723	ABCC9
ENSG00000069482	0.922284	0.028214	0.0982077	7.23339	38.7396	20.1878	13.6083	40.0352	40.2072	32.0023	GAL
ENSG00000069493	0.00442938	0.965031	0.983413	383.37	320.172	375.026	398.27	365.449	379.735	368.543	CLEC2D
ENSG00000069509	-0.232317	0.0102207	0.0445844	1883.78	1950.65	2174.84	2434.98	1864.2	1887.51	1643.47	FUNDC1
ENSG00000069535	0.122791	0.476959	0.682435	90.9341	115.08	111.809	140.619	135.504	122.855	116.654	MAOB
ENSG00000069667	0.468078	0.00010838	0.00103105	188.068	191.419	194.113	172.372	251.503	237.893	283.891	RORA
ENSG00000069696	-0.317681	0.0814593	0.21585	81.634	91.1521	97.0565	101.609	72.8846	75.947	75.3603	DRD4
ENSG00000069812	-0.0699393	0.855789	0.928306	25.8335	21.6486	21.7407	16.33	29.7697	13.4024	17.5497	HES2
ENSG00000069849	0.0469459	0.499841	0.700664	5429.18	5249.22	5924.33	6239.87	5959.08	6198.61	5547.76	ATP1B3
ENSG00000069869	0.0536484	0.407689	0.623423	3908.1	3899.03	3763.46	3334.95	3950.14	3747.09	3901.18	NEDD4
ENSG00000069943	0.0334754	0.726386	0.858076	367.87	360.051	355.615	338.394	384.954	340.645	364.413	PIGB
ENSG00000069956	-0.122684	0.00444199	0.0231133	5923.11	5820.06	6079.62	6034.84	5550.52	5405.64	5481.69	MAPK6
ENSG00000069966	0.161291	0.0150831	0.060144	880.407	965.073	926.308	894.521	1036.81	1005.18	1031.3	GNB5
ENSG00000069974	0.0603847	0.517651	0.715062	485.671	434.112	472.859	420.044	437.307	486.954	494.487	RAB27A
ENSG00000069998	0.0905998	0.200242	0.400927	1089.14	1129.15	1276.49	1174.85	1261.62	1252.01	1221.25	HDHD5
ENSG00000070010	0.0454135	0.413731	0.62814	2194.82	2243.48	2202.02	2285.29	2431.88	2251.6	2223.64	UFD1
ENSG00000070018	-0.0529904	0.552413	0.742129	5116.07	5197.95	4877.67	3947.32	4562.98	4317.81	4952.1	LRP6
ENSG00000070047	-0.0211712	0.715819	0.85253	2465.55	2537.45	2373.61	2243.56	2361.05	2385.63	2358.88	PHRF1
ENSG00000070061	-0.133584	0.0220899	0.0811836	2358.09	2482.75	2455.92	2217.25	2189.62	2179.01	2134.86	ELP1
ENSG00000070081	0.0447902	0.519642	0.716251	1143.91	1107.5	1141.38	1217.49	1240.06	1227.44	1101.5	NUCB2
ENSG00000070087	-0.151495	0.0092425	0.0412637	32530.6	32137.9	33083.1	37035.5	30474	31070.1	29473.1	PFN2
ENSG00000070159	-0.45299	0.000336786	0.00268262	284.169	293.965	303.593	258.558	173.486	231.192	220.919	PTPN3
ENSG00000070182	-0.203665	0.674349	0.827338	12.4001	23.9274	11.6468	9.97944	12.3185	16.753	8.25866	SPTB
ENSG00000070190	0.116308	0.774217	0.884755	23.7669	13.6728	15.529	18.1444	23.6105	11.1687	22.7113	DAPP1
ENSG00000070214	0.187766	0.000218932	0.00186261	3530.93	3339.58	3626.81	3421.13	3891.62	4060.93	3943.51	SLC44A1
ENSG00000070269	-0.119011	0.056672	0.164953	1881.71	2005.35	1802.15	1798.11	1791.32	1699.87	1674.44	TMEM260
ENSG00000070366	0.0494925	0.570425	0.755738	1762.88	2004.21	1819.23	1514.15	1819.03	1743.43	1944.91	SMG6
ENSG00000070367	0.000624886	0.990047	0.995438	7637.43	7464.22	7762.19	7155.26	7406.51	7300.96	7816.82	EXOC5
ENSG00000070371	0.146935	0.154625	0.338818	355.469	391.954	334.651	351.095	429.095	404.306	354.09	CLTCL1
ENSG00000070388	1.15514	0.0202951	0.0760363	10.3334	5.69701	11.6468	3.62889	16.4247	18.9867	17.5497	FGF22
ENSG00000070404	0.515567	4.77e-06	6.74e-05	467.07	429.554	512.459	580.622	736.031	782.924	619.4	FSTL3
ENSG00000070413	0.0402916	0.424656	0.637169	2955.36	3152.72	3136.87	3010.16	3139.17	3218.81	3094.93	DGCR2
ENSG00000070423	0.218502	0.00169973	0.0104596	967.208	1002.67	1066.85	1082.32	1256.49	1192.81	1148.99	RNF126
ENSG00000070444	0.114449	0.141823	0.320202	1382.61	1482.36	1271.83	1202.98	1389.94	1456.39	1483.46	MNT
ENSG00000070476	0.013848	0.846744	0.924069	1213.14	1188.4	1065.29	1064.17	1162.05	1128.04	1135.57	ZXDC
ENSG00000070495	0.390133	1.57e-07	3.14e-06	824.607	906.963	818.381	851.881	1096.35	1199.52	1045.75	JMJD6
ENSG00000070501	0.0816975	0.369471	0.587279	532.171	558.307	623.491	659.55	648.775	610.926	627.658	POLB
ENSG00000070540	0.436991	3.87e-09	1.07e-07	677.872	697.313	691.819	629.612	959.818	884.559	891.935	WIPI1
ENSG00000070601	0.234164	0.392348	0.60876	44.4337	41.0184	57.4575	38.1033	35.929	70.3626	54.7136	FRMPD1
ENSG00000070610	-0.133126	0.00757596	0.0352231	5002.41	5223.01	4911.84	4747.49	4562.98	4564.64	4466.9	GBA2
ENSG00000070614	0.23354	4.29e-05	0.000458486	5936.55	5888.42	5800.1	5211.99	6646.87	6620.79	6866.04	NDST1
ENSG00000070669	0.489407	1.93e-12	1.02e-10	1513.85	1316.01	1389.07	1555.89	1967.88	2062.85	2052.28	ASNS
ENSG00000070718	-0.0178824	0.740013	0.865932	1615.11	1615.67	1590.95	1632.09	1616.81	1579.25	1583.6	AP3M2
ENSG00000070731	0.404783	0.118915	0.282857	40.3003	44.4366	38.0462	71.6705	72.8846	61.4277	58.843	ST6GALNAC2
ENSG00000070756	0.295699	8.64e-09	2.21e-07	9650.38	9230.29	9683.14	10368.6	11858.6	12245.3	11743.8	PABPC1
ENSG00000070759	0.200807	0.54253	0.734489	38.2336	15.9516	27.1758	35.3816	35.929	26.8048	38.1963	TESK2
ENSG00000070761	-0.0277857	0.721794	0.855424	1286.51	1264.74	1361.12	1507.8	1363.25	1391.62	1236.73	CFAP20
ENSG00000070770	0.111833	0.0381147	0.122854	2647.42	2744.82	2591.8	2619.15	2849.68	2997.67	2743.94	CSNK2A2
ENSG00000070778	0.0194001	0.769743	0.881681	983.741	1019.76	984.542	926.273	973.163	1011.88	988.975	PTPN21
ENSG00000070785	0.0829809	0.383648	0.600917	415.403	355.493	391.332	410.064	393.166	436.695	421.192	EIF2B3
ENSG00000070808	-0.263896	0.00119096	0.00777168	968.241	1024.32	867.297	992.5	742.191	837.65	823.801	CAMK2A
ENSG00000070814	0.206382	0.000695171	0.00498878	1179.04	1197.51	1192.63	1158.52	1308.84	1360.34	1421.52	TCOF1
ENSG00000070831	0.0606509	0.299782	0.515305	11192.1	11021.4	11775.7	12759.2	12118.3	12459.8	11994.7	CDC42
ENSG00000070882	-0.325477	8.34e-07	1.42e-05	1468.38	1428.81	1342.49	1309.12	1126.12	1105.7	1086.01	OSBPL3
ENSG00000070950	0.011224	0.908374	0.955674	327.569	319.032	333.098	313.899	342.865	317.19	317.958	RAD18
ENSG00000070961	-0.198553	0.000168404	0.00150099	7287.12	6927.56	7533.14	6825.94	6279.36	6019.91	6377.75	ATP2B1
ENSG00000071051	-0.130875	0.0289381	0.100199	2304.35	2294.75	2250.94	2509.38	2143.42	2208.05	2060.54	NCK2
ENSG00000071054	-0.0170405	0.72171	0.855424	21688.8	21915.2	21226.7	19941.6	20775.2	20658.7	21394.1	MAP4K4
ENSG00000071073	-1.10273	2.07e-19	2.79e-17	336.869	322.451	323.781	312.991	163.22	126.206	162.076	MGAT4A
ENSG00000071082	-0.0125375	0.896998	0.950029	8751.37	8520.44	9613.26	11761.2	9945.15	9946.82	8846.06	RPL31
ENSG00000071127	-0.0643621	0.151271	0.333836	13513	13578.2	13657	13954.9	13525.7	13214.8	12498.5	WDR1
ENSG00000071189	0.0178527	0.795327	0.896146	2141.08	2073.71	2119.71	1848.01	2041.79	1980.21	2189.58	SNX13
ENSG00000071205	0.0955664	0.4274	0.639225	250.069	218.765	246.135	275.795	292.565	260.23	242.598	ARHGAP10
ENSG00000071242	0.0664342	0.262369	0.475238	4267.7	4399.23	4050.75	3794	4303.27	4323.39	4334.76	RPS6KA2
ENSG00000071243	-0.240368	0.00257333	0.0147182	793.606	754.284	847.11	823.757	736.031	669.003	641.079	ING3
ENSG00000071246	-0.0121966	0.831644	0.915734	2258.88	2357.42	2158.54	2115.64	2195.78	2183.48	2226.74	VASH1
ENSG00000071282	0.685354	8.74e-15	6.33e-13	646.872	553.749	626.597	697.653	1092.24	954.921	1001.36	LMCD1
ENSG00000071462	0.177612	0.0127499	0.0527766	1646.11	1753.54	1728.38	1936.01	2063.35	2070.67	1860.26	BUD23
ENSG00000071537	0.138139	0.00904363	0.0405474	4561.17	4514.31	4381.52	4171.41	4954.1	4650.64	4939.71	SEL1L
ENSG00000071539	0.164321	0.219025	0.424947	226.302	219.904	234.489	195.96	292.565	216.672	227.113	TRIP13
ENSG00000071553	-0.000854632	0.986303	0.993588	8780.3	9019.5	9094.59	9700.92	9123.91	9364.93	8945.16	ATP6AP1
ENSG00000071564	0.0638243	0.143297	0.322501	4866.01	4963.23	5099.74	5055.04	5257.95	5234.76	5177.15	TCF3
ENSG00000071575	-0.234697	3.28e-08	7.5e-07	9169.87	8979.62	9502.22	9250.03	7788.38	7775.63	7961.35	TRIB2
ENSG00000071626	0.152117	0.00342055	0.0186163	2608.15	2706.08	2705.16	2821.46	3084.76	3020.01	2931.82	DAZAP1
ENSG00000071655	0.00664601	0.917178	0.960129	3544.36	3583.42	3759.58	4154.17	3693.5	3814.1	3829.95	MBD3
ENSG00000071794	0.0676796	0.1902	0.387104	2137.98	2090.8	2097.97	2018.57	2215.28	2167.84	2175.12	HLTF
ENSG00000071859	0.21797	0.0110464	0.04732	2071.85	1985.98	2219.1	2547.48	2553.01	2754.19	2396.04	FAM50A
ENSG00000071889	0.163234	0.0198062	0.0746432	740.906	794.163	750.829	788.376	832.526	886.793	861.998	FAM3A
ENSG00000071894	-0.222605	0.000107847	0.00102696	5151.21	5645.73	5249.59	4995.16	4599.94	4619.36	4302.76	CPSF1
ENSG00000071909	-0.193012	0.319106	0.536173	120.901	92.2915	99.3859	101.609	89.3092	69.2458	112.524	MYO3B
ENSG00000071967	0.103635	0.155432	0.339992	891.774	845.436	955.036	859.139	911.57	991.778	963.166	CYBRD1
ENSG00000071994	-0.00486327	0.939185	0.97039	1401.21	1345.63	1444.2	1488.75	1400.2	1484.32	1365.78	PDCD2
ENSG00000072041	-0.4349	4.51e-05	0.000479496	338.936	331.566	382.015	344.744	268.954	239.01	268.406	SLC6A15
ENSG00000072042	0.0239695	0.673916	0.827151	6706.39	6542.44	6818.03	7470.97	6931.22	7218.31	6854.69	RDH11
ENSG00000072062	-0.0119342	0.84367	0.921935	3228.16	3196.02	3013.41	3384.84	3082.71	3375.17	3079.45	PRKACA
ENSG00000072071	0.235737	0.000214451	0.00183373	1210.04	1256.76	1166.23	1275.55	1379.67	1483.2	1470.04	ADGRL1
ENSG00000072110	0.346407	7.18e-11	2.73e-09	5901.41	6080.98	5527.56	5521.35	7208.39	7200.44	7543.25	ACTN1
ENSG00000072121	-0.359926	2.48e-05	0.000284303	4576.67	4772.95	4249.52	3639.77	3298.28	3206.53	3565.68	ZFYVE26
ENSG00000072133	-0.146566	0.0822896	0.217438	626.205	553.749	594.762	547.962	506.086	529.395	538.878	RPS6KA6
ENSG00000072134	0.0990729	0.210078	0.413797	1342.31	1480.08	1271.05	1268.3	1417.66	1324.6	1558.82	EPN2
ENSG00000072135	0.146782	0.182246	0.376288	259.369	279.153	257.006	304.826	316.175	282.567	313.829	PTPN18
ENSG00000072163	0.342554	0.0620311	0.176272	89.9007	84.3157	77.6452	97.9799	134.477	99.4012	98.0716	LIMS2
ENSG00000072182	0.239128	0.247903	0.459816	70.2672	88.8733	76.8688	62.5983	67.7518	93.8168	102.201	ASIC4
ENSG00000072195	0.401567	1.69e-07	3.34e-06	1884.81	2257.15	1913.96	1792.67	2574.57	2543.11	2651.03	SPEG
ENSG00000072201	0.194987	0.0726226	0.197978	251.102	255.226	232.159	259.465	285.379	268.048	301.441	LNX1
ENSG00000072210	0.0664899	0.183258	0.377714	3231.26	3329.33	3167.93	3337.67	3532.33	3327.15	3398.44	ALDH3A2
ENSG00000072274	0.0345671	0.503047	0.703328	3400.73	3336.17	3312.35	3134.45	3385.54	3283.59	3455.22	TFRC
ENSG00000072310	0.16834	7.24e-05	0.000728892	5448.81	5614.97	5490.29	5376.2	6113.06	6233.24	6135.15	SREBF1
ENSG00000072315	-1.13264	0.0364652	0.11909	27.9002	14.8122	11.6468	10.8867	10.2654	5.58434	6.194	TRPC5
ENSG00000072364	0.0274315	0.696999	0.840513	15874.2	15947.1	14575.6	13051.3	15161	14673.4	15601.6	AFF4
ENSG00000072401	0.119419	0.097231	0.245864	1348.51	1300.06	1448.86	1511.43	1552.13	1590.42	1432.88	UBE2D1
ENSG00000072415	-0.110168	0.0342632	0.113835	3301.53	3301.98	3342.63	3082.74	2987.24	3089.25	2977.25	MPP5
ENSG00000072422	-0.130791	0.0448818	0.138656	1543.81	1448.18	1465.17	1421.62	1420.74	1260.94	1343.06	RHOBTB1
ENSG00000072501	0.098858	0.125354	0.29361	6185.58	6422.8	6025.27	5400.69	6421.03	6198.61	6679.19	SMC1A
ENSG00000072506	-0.0753411	0.334926	0.553673	2297.12	2287.92	2447.38	2786.98	2444.2	2368.88	2180.29	HSD17B10
ENSG00000072518	-0.795129	0.00203168	0.0121178	962.041	1646.43	902.238	1446.11	722.686	647.783	771.152	MARK2
ENSG00000072571	0.364707	0.00151865	0.00954522	224.235	201.674	253.9	228.62	297.697	303.788	279.762	HMMR
ENSG00000072609	-0.0691063	0.216044	0.421294	2515.15	2505.54	2516.48	2326.12	2427.77	2343.19	2279.39	CHFR
ENSG00000072682	0.313424	9.78e-06	0.000126252	1338.18	1211.18	1390.63	1448.83	1735.88	1654.08	1638.31	P4HA2
ENSG00000072736	-0.0635016	0.545444	0.736956	985.808	1050.53	975.224	740.293	870.509	931.467	888.838	NFATC3
ENSG00000072756	0.0578176	0.401266	0.617462	830.807	864.805	799.746	872.747	881.801	863.338	881.612	TRNT1
ENSG00000072778	0.223217	5.43e-06	7.52e-05	6420.15	6520.79	6522.98	6810.51	8002.93	7649.42	7352.27	ACADVL
ENSG00000072786	0.169768	0.0160997	0.0632788	911.407	888.733	882.05	817.407	940.313	994.012	1016.85	STK10
ENSG00000072803	0.0146381	0.734153	0.863086	4655.2	4569	4521.28	4522.5	4670.77	4590.32	4577.36	FBXW11
ENSG00000072818	-0.230967	0.440526	0.651175	37.2003	27.3456	34.1639	33.5672	22.5839	33.506	28.9053	ACAP1
ENSG00000072832	-0.00397223	0.931204	0.966536	10801.5	11317.7	10948	11666.9	10910.1	11265.8	11282.4	CRMP1
ENSG00000072840	0.213473	0.0972367	0.245864	1339.21	1474.38	1153.03	899.964	1390.97	1301.15	1535.08	EVC
ENSG00000072849	-0.107056	0.119844	0.284342	2028.45	1729.61	1980.73	2028.55	1854.96	1757.95	1799.36	DERL2
ENSG00000072858	0.421438	0.38765	0.60484	16.5335	9.11521	10.8703	8.16499	9.23889	22.3373	13.4203	SIDT1
ENSG00000072864	-0.0309571	0.630022	0.797937	1203.84	1251.06	1213.6	1335.43	1206.19	1246.42	1221.25	NDE1
ENSG00000072952	-0.0407077	0.813864	0.905779	145.701	176.607	132.773	107.052	146.796	131.79	129.042	MRVI1
ENSG00000072954	0.0824284	0.608263	0.78295	112.634	125.334	124.232	101.609	132.424	107.219	128.009	TMEM38A
ENSG00000072958	-4.67e-05	0.999332	0.999603	2130.75	2053.2	2079.34	2250.82	2130.08	2099.71	2156.54	AP1M1
ENSG00000073008	0.697467	5.59e-33	1.84e-30	1133.58	1121.17	1064.52	1086.85	1820.06	1770.23	1763.22	PVR
ENSG00000073050	0.055473	0.444784	0.654729	768.806	798.72	802.075	827.386	837.659	875.624	780.443	XRCC1
ENSG00000073060	0.362379	2.34e-08	5.51e-07	1668.85	1872.04	1639.09	1617.58	2230.68	2165.61	2150.35	SCARB1
ENSG00000073067	0.113191	0.788937	0.893317	10.3334	19.3698	21.7407	13.6083	18.4778	22.3373	12.388	CYP2W1
ENSG00000073111	0.123471	0.069544	0.191753	1148.04	1309.17	1147.6	1212.05	1292.42	1344.71	1294.55	MCM2
ENSG00000073146	0.0482428	0.893192	0.948282	24.8002	23.9274	27.1758	17.2372	22.5839	33.506	16.5173	MOV10L1
ENSG00000073150	1.32762	0.000217749	0.00185551	15.5001	19.3698	12.4232	17.2372	36.9556	56.9602	26.8406	PANX2
ENSG00000073169	0.0498957	0.528338	0.723592	657.205	705.289	625.821	672.251	671.359	731.548	660.693	SELENOO
ENSG00000073282	0.00999201	0.984045	0.992214	9.30007	15.9516	7.76452	10.8867	11.292	8.93494	12.388	TP63
ENSG00000073331	0.419213	9.33e-05	0.000904423	230.435	226.741	239.924	229.527	288.459	312.723	329.314	ALPK1
ENSG00000073350	1.36984	2.9e-06	4.3e-05	17.5668	31.9032	29.5052	21.7733	83.15	63.6614	48.5196	LLGL2
ENSG00000073417	0.466372	3e-15	2.3e-13	980.641	983.303	993.083	1010.64	1374.54	1367.05	1370.94	PDE8A
ENSG00000073464	-0.118281	0.0571178	0.165897	1880.68	1818.48	1747.79	1674.73	1670.19	1579.25	1667.22	CLCN4
ENSG00000073536	0.0163577	0.871595	0.936412	376.136	363.469	357.945	315.713	343.892	379.735	347.896	NLE1
ENSG00000073578	-0.0532411	0.360332	0.579214	2848.92	2925.98	2955.95	3107.23	2927.7	2955.23	2676.84	SDHA
ENSG00000073584	-0.195408	0.000481829	0.0036484	5689.58	5462.29	5775.25	6205.4	5071.12	5186.73	4898.42	SMARCE1
ENSG00000073605	0.0315524	0.70479	0.846244	539.404	561.725	545.846	488.085	544.068	548.382	543.007	GSDMB
ENSG00000073614	-0.202292	0.0522083	0.155462	4272.87	4463.03	3806.95	3081.83	3377.33	3175.25	3628.65	KDM5A
ENSG00000073670	0.155522	0.474434	0.680644	94.0341	64.9459	55.9046	63.5055	74.9376	73.7132	82.5866	ADAM11
ENSG00000073711	-0.0743735	0.249406	0.46122	2184.48	2146.63	2042.85	1886.11	1934.01	1940	2005.82	PPP2R3A
ENSG00000073712	0.188828	2.4e-06	3.62e-05	7427.66	7267.1	7450.84	7525.4	8401.23	8528.4	8439.32	FERMT2
ENSG00000073734	-0.190462	0.525919	0.721634	37.2003	45.576	26.3994	30.8455	30.7963	32.3892	27.873	ABCB11
ENSG00000073792	0.137063	0.0157521	0.0621848	2348.79	2348.31	2190.37	2200.01	2433.93	2453.76	2601.48	IGF2BP2
ENSG00000073803	-0.0673986	0.309702	0.526182	1147.01	1166.75	1258.63	1280.09	1150.75	1173.83	1153.12	MAP3K13
ENSG00000073849	-0.0524865	0.620298	0.791602	458.804	499.058	389.003	403.714	395.219	432.228	434.612	ST6GAL1
ENSG00000073910	-0.29569	0.00417819	0.0219894	1381.58	1539.33	1388.3	1075.96	1116.88	1140.32	1031.3	FRY
ENSG00000073921	0.0626793	0.172611	0.363839	6689.85	6518.51	6740.38	7000.12	6963.04	7213.85	6937.27	PICALM
ENSG00000073969	-0.202467	0.00155477	0.00974652	1323.71	1318.29	1326.96	1457	1178.47	1180.53	1178.92	NSF
ENSG00000074047	0.241565	0.000627281	0.00457293	1501.45	1546.17	1436.44	1297.33	1651.71	1743.43	1727.09	GLI2
ENSG00000074054	-0.141666	0.0500087	0.150842	8331.83	8339.28	7665.14	6846.8	6982.55	6809.54	7402.86	CLASP1
ENSG00000074071	-0.327531	4.06e-05	0.000436349	2396.32	2367.68	2473	2902.2	2077.72	2103.06	1881.94	MRPS34
ENSG00000074181	0.508009	2e-12	1.05e-10	4293.53	4419.74	4108.21	3581.71	5716.82	5677.04	6094.89	NOTCH3
ENSG00000074201	0.0284518	0.675074	0.82775	2953.29	2899.78	2926.45	3380.31	3159.7	3204.29	2940.08	CLNS1A
ENSG00000074219	0.0124615	0.791907	0.894595	3139.29	3274.64	3119.01	3189.79	3247.98	3187.54	3185.78	TEAD2
ENSG00000074266	0.0683016	0.428582	0.640606	672.705	605.022	726.759	698.561	680.598	765.054	685.469	EED
ENSG00000074276	0.182178	0.382615	0.600108	66.1339	84.3157	74.5394	57.155	65.6988	90.4662	83.6189	CDHR2
ENSG00000074319	-0.0277922	0.650324	0.811643	2548.22	2328.94	2545.99	2701.71	2500.66	2423.6	2528.18	TSG101
ENSG00000074356	0.000338869	0.995795	0.998471	3286.03	3140.19	2936.54	2827.81	3010.85	2956.35	3172.36	NCBP3
ENSG00000074370	0.865639	0.0588747	0.169766	9.30007	9.11521	17.082	6.35055	16.4247	18.9867	22.7113	ATP2A3
ENSG00000074410	0.0667279	0.175054	0.367034	3001.86	3121.96	3025.06	2967.52	3077.58	3195.36	3242.56	CA12
ENSG00000074416	0.691265	1.95e-16	1.71e-14	378.203	391.954	359.497	357.445	593.342	605.342	598.753	MGLL
ENSG00000074527	-0.350617	2.95e-07	5.54e-06	906.241	861.387	890.591	873.654	699.076	690.224	688.566	NTN4
ENSG00000074582	0.0589471	0.49688	0.698409	534.238	491.082	538.858	520.745	588.209	502.59	538.878	BCS1L
ENSG00000074590	0.0420967	0.516415	0.714142	3875.03	3819.27	3521.21	3297.75	3829.01	3674.49	3697.82	NUAK1
ENSG00000074603	-0.103611	0.0741166	0.201125	2806.56	2833.69	2816.19	2610.08	2455.49	2563.21	2704.71	DPP8
ENSG00000074621	0.264788	0.0325475	0.109738	221.135	215.347	245.359	196.867	279.22	233.425	279.762	SLC24A1
ENSG00000074657	-0.0418939	0.489267	0.692497	10476	10879	9982.85	9283.6	9530.43	9946.82	10111.7	ZNF532
ENSG00000074660	-0.425853	0.163309	0.350583	36.167	38.7396	36.4933	25.4022	24.637	26.8048	24.776	SCARF1
ENSG00000074695	0.311964	4.45e-09	1.21e-07	2358.09	2229.81	2418.65	2255.35	2892.8	2904.97	2830.66	LMAN1
ENSG00000074696	0.0472478	0.250526	0.462254	9011.77	9109.51	9242.11	9329.87	9453.44	9684.36	9302.35	HACD3
ENSG00000074706	-0.120386	0.608875	0.783343	53.7338	50.1336	48.14	51.7116	44.1414	41.3241	54.7136	IPCEF1
ENSG00000074755	-0.171666	0.115469	0.277456	2462.45	2699.24	2156.21	1825.33	2047.95	1869.64	2165.83	ZZEF1
ENSG00000074800	0.245054	1.2e-05	0.000151366	20664.8	19916.7	21006.9	22856.5	25279.7	25644.4	24141.1	ENO1
ENSG00000074803	-0.350628	0.446047	0.655441	12.4001	15.9516	15.529	11.7939	9.23889	10.0518	13.4203	SLC12A1
ENSG00000074842	0.0768486	0.312522	0.528883	1576.88	1623.65	1837.09	1860.71	1859.07	1896.44	1707.48	MYDGF
ENSG00000074855	0.0062411	0.92417	0.963199	3436.89	3803.32	3386.11	3181.63	3425.57	3382.99	3586.32	ANO8
ENSG00000074935	0.113636	0.169876	0.360417	597.271	594.767	585.445	518.024	602.581	635.497	623.529	TUBE1
ENSG00000074964	0.253489	0.000270968	0.00223207	866.974	954.818	902.238	938.067	1113.8	1028.63	1129.37	ARHGEF10L
ENSG00000074966	0.88734	0.0189923	0.0721254	21.7002	14.8122	21.7407	11.7939	44.1414	20.1036	33.0346	TXK
ENSG00000075043	-0.00204839	0.976906	0.988806	811.173	877.339	827.698	866.397	804.81	853.287	874.386	KCNQ2
ENSG00000075073	-0.388865	0.0652993	0.182931	95.0674	85.4551	85.4098	61.6911	56.4599	65.8952	65.037	TACR2
ENSG00000075089	-0.0665359	0.428024	0.639868	1161.48	1048.25	1141.38	1312.75	1191.82	1095.65	1055.04	ACTR6
ENSG00000075131	-0.206492	0.0527997	0.156657	320.336	290.547	292.723	320.249	246.37	275.866	273.568	TIPIN
ENSG00000075142	0.110329	0.180073	0.373381	3994.9	3948.02	4158.68	4967.95	4728.26	4819.28	4275.92	SRI
ENSG00000075151	-0.055693	0.335943	0.554538	8703.84	8825.8	8349.97	7668.74	7907.46	8032.51	8263.82	EIF4G3
ENSG00000075188	0.0819001	0.446902	0.656283	244.902	257.505	252.347	273.074	258.689	273.632	283.891	NUP37
ENSG00000075213	-0.394379	7.31e-16	5.93e-14	3151.69	3151.58	3223.83	3051.89	2369.26	2414.67	2395.01	SEMA3A
ENSG00000075218	0.433902	3.13e-05	0.000348124	241.802	293.965	290.393	267.63	369.556	371.917	367.51	GTSE1
ENSG00000075223	-0.598859	7.29e-21	1.09e-18	2462.45	2164.86	2300.63	2162.82	1507.99	1488.78	1505.14	SEMA3C
ENSG00000075234	0.302041	1.15e-05	0.00014547	728.506	697.313	725.983	687.674	886.933	872.273	867.159	TTC38
ENSG00000075239	0.0358368	0.691652	0.837548	908.307	851.133	979.106	1114.98	1000.88	956.038	1009.62	ACAT1
ENSG00000075240	0.190737	0.00388037	0.0206772	983.741	1091.55	1022.59	983.428	1171.29	1178.29	1141.76	GRAMD4
ENSG00000075275	0.169276	0.0210664	0.0781847	5917.95	6304.31	5599.77	4975.2	6372.78	6315.88	6531.57	CELSR1
ENSG00000075292	-0.0482933	0.386714	0.60395	6063.65	6022.87	5758.17	5507.74	5413.99	5588.8	5930.75	ZNF638
ENSG00000075303	0.172026	0.0443764	0.137516	513.571	475.13	539.634	498.065	543.041	564.018	608.044	SLC25A40
ENSG00000075336	-0.450072	3.37e-12	1.68e-10	2020.18	2102.19	2226.87	2316.14	1587.04	1632.86	1541.27	TIMM21
ENSG00000075340	-0.0273448	0.653541	0.814424	4873.24	4993.99	4616.79	4289.34	4558.88	4533.36	4717.76	ADD2
ENSG00000075391	-0.199031	0.00369801	0.0198478	3518.53	3583.42	3344.96	2981.13	2873.29	2896.04	2999.96	RASAL2
ENSG00000075399	-0.0801928	0.19299	0.39068	1268.94	1401.46	1357.24	1349.04	1284.21	1281.05	1249.12	VPS9D1
ENSG00000075407	-0.287409	5.49e-05	0.000569056	2868.56	2855.34	2827.06	2413.21	2200.91	2192.41	2342.36	ZNF37A
ENSG00000075413	0.0426042	0.339705	0.558308	5942.75	6001.23	6172.8	6295.21	6278.34	6385.13	6199.16	MARK3
ENSG00000075415	0.0154657	0.790673	0.893913	10954.5	10567.9	11298.9	12272.9	11571.2	11565.2	11054.2	SLC25A3
ENSG00000075420	0.0904487	0.150318	0.332694	6251.72	6001.23	6063.32	5319.04	6358.41	6045.6	6466.53	FNDC3B
ENSG00000075426	0.468065	6.38e-18	6.78e-16	2412.85	2368.81	2387.59	2272.59	3377.33	3101.54	3313.79	FOSL2
ENSG00000075429	0.394422	0.138346	0.314898	105.401	105.964	67.5514	48.0827	90.3358	88.2325	141.43	CACNG5
ENSG00000075461	0.238045	1.21e-05	0.000152383	4267.7	4447.08	4318.63	4732.98	5063.94	5402.29	5250.44	CACNG4
ENSG00000075539	-0.0258802	0.794654	0.895945	5885.91	6045.66	5236.39	4288.44	5201.49	4965.59	5634.47	FRYL
ENSG00000075568	-0.0715137	0.302815	0.518531	7479.33	7697.79	7000.49	6320.61	6553.45	6736.94	7044.64	TMEM131
ENSG00000075618	0.12658	0.00350665	0.0189843	12793.8	12708.9	13329.4	13236.4	13866.5	14607.5	14165.7	FSCN1
ENSG00000075624	-0.0325996	0.558061	0.746371	87040.4	86837.2	88700.4	97952.7	89109.1	90557.8	84693.6	ACTB
ENSG00000075643	0.0379782	0.825406	0.912317	87.834	103.685	118.021	97.0727	106.76	111.687	96.0069	MOCOS
ENSG00000075651	-0.285813	0.00801223	0.0369298	287.269	292.826	272.535	269.445	227.893	228.958	232.275	PLD1
ENSG00000075702	0.473563	0.000207028	0.00178491	184.968	209.65	176.255	160.578	253.556	271.399	234.339	WDR62
ENSG00000075711	0.266223	1.32e-08	3.27e-07	6411.88	6167.58	6523.75	6051.17	7488.63	7506.46	7697.07	DLG1
ENSG00000075785	0.155088	0.00218996	0.0129177	11068.1	10727.5	10757	11878.3	12401.7	12558.1	12147.5	RAB7A
ENSG00000075790	0.211108	0.00182297	0.0110904	1275.14	1369.56	1357.24	1483.31	1532.63	1650.73	1581.53	BCAP29
ENSG00000075826	-0.0746915	0.286749	0.501656	1339.21	1368.42	1245.43	1243.8	1322.19	1181.65	1192.34	SEC31B
ENSG00000075856	-0.146555	0.00202484	0.0120879	3675.6	3777.11	3705.23	3666.08	3443.03	3241.15	3357.15	SART3
ENSG00000075886	-0.106924	0.729181	0.859614	32.0336	37.6002	34.9404	23.5878	22.5839	34.6229	32.0023	TUBA3D
ENSG00000075914	-0.0440362	0.600274	0.776723	932.074	883.036	1002.4	1113.16	940.313	970.558	952.843	EXOSC7
ENSG00000075945	0.0129477	0.829819	0.915029	2865.46	2960.16	2976.92	3222.45	2934.89	3199.82	2968.99	KIFAP3
ENSG00000075975	-0.0991488	0.106908	0.263118	1376.41	1396.91	1402.27	1463.35	1255.46	1372.63	1322.42	MKRN2
ENSG00000076003	0.39707	8.5e-07	1.44e-05	533.204	553.749	507.8	575.179	678.545	740.483	722.633	MCM6
ENSG00000076043	0.192806	0.000703385	0.00503312	1749.45	1692.01	1833.2	1848.01	2069.51	2036.05	2005.82	REXO2
ENSG00000076053	0.0783062	0.251067	0.462951	1274.11	1206.63	1163.13	1340.87	1327.32	1285.51	1332.74	RBM7
ENSG00000076067	-0.0530232	0.415199	0.628968	1360.91	1442.48	1361.9	1279.18	1293.44	1274.35	1364.74	RBMS2
ENSG00000076108	0.222312	0.0123508	0.0515061	5317.58	5417.85	4736.36	4065.26	5604.93	5461.48	6021.6	BAZ2A
ENSG00000076201	-0.00523411	0.939971	0.970796	2623.65	2777.86	2384.49	2327.02	2467.81	2565.44	2517.86	PTPN23
ENSG00000076242	0.0332738	0.575727	0.759294	1180.08	1244.23	1232.23	1208.42	1265.73	1237.49	1230.54	MLH1
ENSG00000076248	0.0415588	0.532717	0.726726	1335.08	1349.05	1477.59	1499.64	1496.7	1464.21	1414.3	UNG
ENSG00000076258	0.0886093	0.77382	0.884518	25.8335	38.7396	33.3875	21.7733	28.7432	32.3892	34.067	FMO4
ENSG00000076321	-0.0666565	0.239201	0.450221	2213.42	2104.47	2222.21	2182.78	2162.93	1971.27	2113.18	KLHL20
ENSG00000076344	1.0412	3.59e-13	2.1e-11	124.001	150.401	125.785	110.681	277.167	282.567	226.081	RGS11
ENSG00000076351	-0.13382	0.507682	0.706858	83.7007	72.9217	105.598	78.0211	81.0969	87.1156	66.0693	SLC46A1
ENSG00000076356	0.0523882	0.572515	0.756857	5208.04	5748.28	4886.99	4133.3	5095.76	4904.16	5531.24	PLXNA2
ENSG00000076382	0.33193	0.000597352	0.00437571	451.57	565.143	448.789	476.291	599.501	641.082	588.43	SPAG5
ENSG00000076513	-0.0471013	0.413989	0.628191	1654.38	1704.54	1639.09	1697.41	1696.88	1565.85	1594.95	ANKRD13A
ENSG00000076554	0.340002	9.95e-05	0.000956436	502.204	496.779	547.399	602.395	691.89	676.822	675.145	TPD52
ENSG00000076555	-0.263708	0.0272082	0.0955984	551.804	592.489	488.389	409.157	399.325	440.046	433.58	ACACB
ENSG00000076604	-0.106841	0.0588832	0.169766	4487.8	4591.79	4574.08	4934.38	4446.98	4429.5	4071.52	TRAF4
ENSG00000076641	-0.0564676	0.495816	0.697755	1279.28	1376.4	1201.17	1104.09	1146.65	1152.61	1273.9	PAG1
ENSG00000076650	-0.151304	0.112443	0.272169	400.937	389.675	418.508	423.673	346.972	402.072	356.155	GPATCH1
ENSG00000076685	0.0484288	0.512473	0.710778	1957.15	1944.96	1906.19	1634.81	1887.81	1862.93	2019.24	NT5C2
ENSG00000076706	0.411146	2.02e-18	2.3e-16	3159.96	3213.11	3192.77	3114.49	4101.04	4209.47	4334.76	MCAM
ENSG00000076716	0.0454925	0.345523	0.564774	29562.9	27840.1	29670.6	30733.9	31109.4	30572	29510.3	GPC4
ENSG00000076770	-0.441769	0.0042687	0.0223942	126.068	150.401	134.326	139.712	99.5747	106.102	98.0716	MBNL3
ENSG00000076826	0.123356	0.175464	0.367533	467.07	524.124	515.564	545.24	546.121	610.926	521.328	CAMSAP3
ENSG00000076864	0.39305	0.000386599	0.003021	283.136	344.099	279.523	312.991	381.874	373.034	442.871	RAP1GAP
ENSG00000076924	-0.228083	0.000201827	0.00174827	1346.44	1304.61	1334.72	1355.39	1166.15	1170.48	1084.98	XAB2
ENSG00000076928	0.151806	0.00864962	0.0390933	1359.88	1289.8	1292.79	1310.94	1471.04	1429.59	1475.2	ARHGEF1
ENSG00000076944	0.471999	0.0138033	0.0561616	68.2005	82.0369	75.3159	82.5572	132.424	90.4662	97.0393	STXBP2
ENSG00000076984	-0.0459807	0.453861	0.661982	1309.24	1255.62	1289.69	1290.07	1184.63	1291.1	1263.58	MAP2K7
ENSG00000077044	0.23736	0.00586849	0.0288222	1406.38	1420.83	1278.82	1154.89	1477.2	1469.8	1699.22	DGKD
ENSG00000077063	0.303247	0.103167	0.256604	69.2339	90.0127	69.1043	93.4438	101.628	96.0506	99.1039	CTTNBP2
ENSG00000077080	0.207574	0.285602	0.500871	71.3006	68.3641	60.5633	80.7427	81.0969	75.947	85.6836	ACTL6B
ENSG00000077092	0.477675	0.00273741	0.0154799	151.901	95.7097	122.679	131.547	166.3	171.998	186.852	RARB
ENSG00000077097	-0.0541846	0.206397	0.409204	17728	18674.8	18311.9	17448.6	17160.7	17472.3	17492.9	TOP2B
ENSG00000077147	0.0814395	0.0809739	0.214938	10540.1	9856.96	10791.1	10523.8	11058.9	11138.5	10910.7	TM9SF3
ENSG00000077150	0.757053	2.81e-21	4.42e-19	472.237	489.942	485.283	472.662	870.509	803.028	759.797	NFKB2
ENSG00000077152	0.455117	0.0023441	0.0136559	145.701	199.395	166.161	215.012	236.105	283.684	227.113	UBE2T
ENSG00000077157	-0.216676	0.0559397	0.163617	1583.08	1706.82	1291.24	1191.18	1245.2	1130.27	1345.13	PPP1R12B
ENSG00000077232	0.00520945	0.906666	0.955117	4755.44	4630.53	4656.38	4722.09	4701.57	4827.1	4596.98	DNAJC10
ENSG00000077235	-0.0581185	0.403419	0.619522	5741.25	6140.23	5374.6	4975.2	5248.71	5325.22	5435.23	GTF3C1
ENSG00000077238	0.801686	2.26e-05	0.000263299	72.3339	70.6429	55.9046	76.2066	138.583	115.037	104.266	IL4R
ENSG00000077254	-0.11674	0.0106148	0.0459247	4673.8	4728.51	4851.27	4556.07	4366.91	4313.34	4331.67	USP33
ENSG00000077264	0.0243657	0.769874	0.881737	7822.4	8777.95	7565.75	6571.91	7729.87	7483.01	8227.69	PAK3
ENSG00000077274	-0.167849	0.642747	0.806717	35.1336	36.4608	29.5052	25.4022	19.5043	17.8699	46.455	CAPN6
ENSG00000077279	-0.142092	0.034584	0.114581	38709	41156.3	36496.4	34588.7	32540.4	33470.3	36577.6	DCX
ENSG00000077312	-0.0407545	0.49883	0.699706	1634.75	1653.27	1602.6	1727.35	1601.41	1684.24	1540.24	SNRPA
ENSG00000077327	-0.326773	0.449503	0.658016	12.4001	23.9274	13.1997	19.9589	16.4247	13.4024	11.3557	SPAG6
ENSG00000077348	0.175197	0.4077	0.623423	59.9338	61.5277	69.8807	84.3716	93.4154	74.8301	66.0693	EXOSC5
ENSG00000077380	-0.0826018	0.0590949	0.170078	9899.41	9817.08	9975.86	10448.5	9415.45	9655.32	9363.26	DYNC1I2
ENSG00000077454	0.0824121	0.341195	0.56006	682.005	651.737	621.938	556.127	640.563	671.237	680.307	LRCH4
ENSG00000077458	-0.155161	0.0184425	0.0704941	1313.38	1183.84	1295.9	1312.75	1187.71	1134.74	1119.05	FAM76B
ENSG00000077463	0.129739	0.12227	0.28823	754.339	782.769	785.77	920.83	924.915	886.793	851.674	SIRT6
ENSG00000077514	0.146659	0.142176	0.320779	307.936	331.566	367.262	338.394	378.794	355.164	385.06	POLD3
ENSG00000077522	-0.301469	0.0117069	0.0495033	291.402	338.402	282.629	293.033	256.636	209.971	264.277	ACTN2
ENSG00000077549	0.19545	0.00148946	0.00939365	8643.9	8697.05	9017.72	10042.9	10630.9	10591.3	10044.6	CAPZB
ENSG00000077585	-0.378031	5.97e-09	1.59e-07	1800.08	1748.98	1794.38	1992.26	1420.74	1444.11	1370.94	GPR137B
ENSG00000077616	-0.384946	0.00380469	0.0203376	181.868	200.535	199.548	176.908	141.663	154.128	140.397	NAALAD2
ENSG00000077684	0.159538	0.00788919	0.0364306	1708.11	1609.97	1801.37	1781.78	1921.69	1899.79	1965.56	JADE1
ENSG00000077713	0.433171	4.23e-05	0.000452762	241.802	244.971	235.265	237.692	306.936	313.84	349.961	SLC25A43
ENSG00000077721	0.162675	0.00492331	0.0250569	2220.65	2350.58	2341	2499.4	2667.99	2684.95	2550.89	UBE2A
ENSG00000077782	0.138298	0.00938674	0.0417569	6809.72	6921.86	6572.67	6199.95	7168.35	7179.22	7524.67	FGFR1
ENSG00000077935	0.111504	0.842035	0.920861	5.16671	7.97581	18.6349	9.07222	15.3981	11.1687	7.22633	SMC1B
ENSG00000077942	0.155638	0.00491865	0.0250569	4551.87	4411.76	4706.08	4859.99	5302.1	5293.95	4890.16	FBLN1
ENSG00000078018	-0.201138	0.00165471	0.0102409	24783.7	25475.9	23397.6	22061.8	19630.6	20566	22245.7	MAP2
ENSG00000078043	-0.0119591	0.855656	0.928263	1982.98	1887.99	2089.43	2130.16	1892.95	2009.24	2120.41	PIAS2
ENSG00000078053	-0.223565	0.00493085	0.0250829	645.838	650.598	625.044	678.602	524.564	585.238	560.557	AMPH
ENSG00000078061	0.00718558	0.90397	0.953573	1496.28	1605.42	1450.41	1521.41	1527.5	1518.94	1526.82	ARAF
ENSG00000078070	-0.241949	9.53e-05	0.000921516	1392.94	1443.62	1493.89	1527.76	1272.91	1209.57	1234.67	MCCC1
ENSG00000078081	0.546558	0.022566	0.0824668	47.5337	45.576	32.611	45.3611	54.4068	61.4277	70.1986	LAMP3
ENSG00000078098	-0.441477	0.351863	0.571215	15.5001	15.9516	13.1997	14.5155	16.4247	5.58434	10.3233	FAP
ENSG00000078114	-0.349645	2.38e-12	1.23e-10	5585.21	5466.85	5490.29	5106.75	4243.73	4305.52	4192.3	NEBL
ENSG00000078124	-0.00152663	0.977293	0.989045	2622.62	2503.26	2639.94	2450.41	2574.57	2486.15	2594.25	ACER3
ENSG00000078140	0.204568	0.000204067	0.00176323	3606.36	3361.23	3716.1	3790.37	4217.04	4193.84	4105.59	UBE2K
ENSG00000078142	-0.0132924	0.833487	0.916715	2011.92	2014.46	1899.2	1768.17	1873.44	1903.14	1936.66	PIK3C3
ENSG00000078177	-0.0761958	0.40243	0.618531	1949.92	2003.07	1802.92	1535.93	1627.07	1682	1874.72	N4BP2
ENSG00000078237	-0.181953	0.00180574	0.0109991	3848.16	3871.68	4188.18	4336.52	3598.03	3634.29	3513.03	TIGAR
ENSG00000078246	0.31865	2.37e-06	3.57e-05	821.507	843.157	842.451	912.665	1076.84	1059.91	1063.3	TULP3
ENSG00000078269	0.712849	1.86e-30	5.11e-28	1027.14	975.327	1017.93	936.253	1606.54	1608.29	1649.67	SYNJ2
ENSG00000078295	-0.294202	0.00766011	0.0355638	540.438	558.307	512.459	554.312	373.662	422.176	527.522	ADCY2
ENSG00000078304	0.082894	0.11704	0.27994	3433.79	3397.69	3584.88	3736.85	3757.15	3812.98	3678.2	PPP2R5C
ENSG00000078319	-0.00688809	0.953649	0.977963	397.836	312.196	369.591	422.765	414.723	371.917	336.54	PMS2P1
ENSG00000078328	-0.472377	0.180496	0.373846	38.2336	36.4608	21.7407	26.3094	25.6636	25.6879	14.4527	RBFOX1
ENSG00000078369	0.0820961	0.0895948	0.231873	16660.6	16842.6	17277.6	18282.3	18458.3	18571.3	17805.7	GNB1
ENSG00000078401	-0.0303153	0.817654	0.907698	222.168	221.044	230.606	281.239	261.768	207.737	232.275	EDN1
ENSG00000078403	-0.0180845	0.757416	0.876026	2219.62	2325.52	2218.32	2118.36	2249.16	2077.37	2247.39	MLLT10
ENSG00000078487	-0.376523	0.0626239	0.177497	70.2672	87.7339	76.0923	97.0727	68.7784	61.4277	60.9076	ZCWPW1
ENSG00000078549	-0.248758	0.00481324	0.0246445	1047.81	1181.56	948.048	1013.37	804.81	901.312	935.293	ADCYAP1R1
ENSG00000078596	-2.16665	0.00109371	0.00725401	15.5001	6.83641	25.6229	14.5155	4.10617	4.46747	2.06467	ITM2A
ENSG00000078618	0.0419081	0.325973	0.543921	5348.58	5197.95	5420.41	5390.71	5494.06	5462.6	5537.43	NRDC
ENSG00000078668	0.100081	0.145967	0.326756	2399.42	2398.44	2549.87	2832.35	2819.91	2722.92	2644.84	VDAC3
ENSG00000078674	-0.0436388	0.424067	0.636938	5982.01	6034.27	5862.99	5370.75	5517.67	5662.52	5734.61	PCM1
ENSG00000078687	-0.231922	0.00260752	0.0148621	1563.45	1631.62	1517.19	1339.06	1234.93	1272.11	1354.42	TNRC6C
ENSG00000078699	0.0352778	0.606341	0.781608	2220.65	2279.94	2142.23	1946.9	2111.6	2163.37	2322.75	CBFA2T2
ENSG00000078725	-0.344209	1.66e-05	0.000200554	632.405	664.271	665.42	655.921	486.581	550.616	511.005	BRINP1
ENSG00000078747	0.138184	0.0412496	0.13018	1494.21	1476.66	1490.01	1640.26	1563.43	1762.42	1712.64	ITCH
ENSG00000078795	1.41801	0.0102604	0.044724	7.23339	7.97581	11.6468	0.907222	15.3981	18.9867	21.679	PKD2L2
ENSG00000078804	0.0861011	0.100997	0.252628	3575.36	3504.8	3440.46	3564.47	3540.55	3915.74	3757.69	TP53INP2
ENSG00000078808	0.0237274	0.653116	0.8141	4636.6	4467.59	4671.91	4988.81	4669.74	4870.66	4771.44	SDF4
ENSG00000078814	-0.418926	0.10844	0.265635	91.9674	75.2005	57.4575	44.4539	50.3006	46.9084	52.649	MYH7B
ENSG00000078902	0.0292	0.540205	0.733098	3558.83	3679.13	3595.75	3787.65	3707.87	3785.06	3697.82	TOLLIP
ENSG00000078967	0.309174	0.000545758	0.00404573	344.103	378.281	362.603	373.775	438.334	454.565	462.485	UBE2D4
ENSG00000079101	-0.884699	0.00206262	0.0122875	63.0338	52.4124	59.7868	39.9178	37.9821	21.2205	27.873	CLUL1
ENSG00000079102	-0.144944	0.0211185	0.0783055	2060.48	2290.2	2100.3	2122.9	1823.14	1967.92	2022.34	RUNX1T1
ENSG00000079134	-0.198576	0.000179725	0.00158405	2063.58	2130.68	2179.5	2139.23	1839.57	1827.19	1898.46	THOC1
ENSG00000079150	-0.114574	0.267546	0.481004	316.203	319.032	332.322	371.054	322.335	300.437	305.57	FKBP7
ENSG00000079156	-0.0298234	0.529542	0.724244	2873.72	2837.11	2844.14	2771.56	2780.91	2802.22	2737.75	OSBPL6
ENSG00000079215	0.0667276	0.18014	0.373381	11107.4	11735.8	10804.3	11175.2	11209.9	11881.2	12112.4	SLC1A3
ENSG00000079246	-0.271586	4.03e-11	1.6e-09	17076	16942.9	17229.5	17923.1	14486.6	14309.3	14183.2	XRCC5
ENSG00000079257	0.0570467	0.843655	0.921935	28.9336	46.7154	33.3875	50.8044	52.3537	35.7398	36.1316	LXN
ENSG00000079263	0.267347	0.579188	0.762205	6.20005	19.3698	13.9761	11.7939	19.5043	8.93494	17.5497	SP140
ENSG00000079277	0.145802	0.0729156	0.198585	729.539	710.986	771.794	664.993	768.881	762.82	856.836	MKNK1
ENSG00000079308	0.386943	7.26e-05	0.000730688	719.206	807.835	714.336	582.436	924.915	906.896	933.229	TNS1
ENSG00000079313	0.0262415	0.721931	0.855424	832.873	851.133	798.969	814.685	802.757	906.896	808.316	REXO1
ENSG00000079332	0.124194	0.035424	0.116663	4412.37	4386.69	4712.29	4932.56	5140.93	5147.64	4794.15	SAR1A
ENSG00000079335	-0.10337	0.469859	0.676991	186.001	162.934	187.125	215.012	166.3	202.153	157.947	CDC14A
ENSG00000079337	0.05124	0.818937	0.908562	58.9005	62.6671	52.7988	60.7838	69.8049	45.7916	66.0693	RAPGEF3
ENSG00000079385	0.233993	0.109968	0.268147	133.301	120.777	145.973	117.032	158.088	149.66	149.688	CEACAM1
ENSG00000079387	0.0682952	0.439102	0.650075	471.204	540.076	502.365	459.961	503.006	510.408	536.813	SENP1
ENSG00000079393	2.06576	6.25e-09	1.65e-07	15.5001	9.11521	11.6468	11.7939	36.9556	68.1289	46.455	DUSP13
ENSG00000079432	0.0877177	0.264506	0.477841	5546.98	5855.38	4897.08	4581.47	5514.59	5616.73	5504.4	CIC
ENSG00000079435	-0.00699778	0.962304	0.981966	223.202	156.098	211.971	182.352	199.149	168.647	210.596	LIPE
ENSG00000079459	0.349762	2.14e-08	5.07e-07	5241.11	5118.19	5460.01	5961.35	6986.65	7197.09	6639.96	FDFT1
ENSG00000079462	0.0772426	0.391099	0.607728	1543.81	1517.68	1582.41	1918.77	1765.65	1852.88	1577.4	PAFAH1B3
ENSG00000079482	-0.00814823	0.922113	0.962556	1895.15	2069.15	1767.98	1584.01	1772.84	1816.03	1862.33	OPHN1
ENSG00000079616	0.193672	0.0222954	0.0817347	543.538	617.555	580.786	625.076	699.076	705.86	625.594	KIF22
ENSG00000079689	-0.311329	0.000379583	0.00297087	3093.82	3519.61	3365.14	4151.45	2731.63	2980.92	2829.62	SCGN
ENSG00000079691	-0.133162	0.053037	0.157222	1980.92	1991.67	1809.13	1720.09	1751.28	1731.14	1643.47	CARMIL1
ENSG00000079739	0.167557	0.0204183	0.0763389	881.44	876.199	834.686	940.789	992.667	1039.8	943.552	PGM1
ENSG00000079785	-0.0515852	0.37519	0.59274	4201.57	4275.03	4445.19	4726.62	4291.98	4411.63	4072.55	DDX1
ENSG00000079805	0.108262	0.0462755	0.142264	3131.02	3197.16	2945.86	2945.75	3319.84	3187.54	3364.37	DNM2
ENSG00000079819	0.077816	0.168729	0.358946	2398.39	2417.81	2451.26	2261.7	2628.98	2424.72	2487.92	EPB41L2
ENSG00000079841	-0.32669	0.28821	0.503116	46.5004	38.7396	32.611	35.3816	34.9025	37.9735	18.582	RIMS1
ENSG00000079931	-0.243984	6.49e-07	1.13e-05	13078	12943.6	13337.1	14267	11188.3	11525	11252.4	MOXD1
ENSG00000079950	-0.0897738	0.082252	0.217368	3271.56	3387.44	3407.85	3448.35	3032.41	3205.41	3289.01	STX7
ENSG00000079974	-0.0231895	0.715844	0.85253	1264.81	1290.94	1240.77	1168.5	1254.44	1191.7	1215.06	RABL2B
ENSG00000079999	0.17684	0.00733747	0.0342993	1818.68	1844.69	1907.74	2033.99	2238.89	2215.86	1996.53	KEAP1
ENSG00000080166	0.205111	0.0353049	0.116416	451.57	518.427	508.576	453.611	579.997	491.422	597.721	DCT
ENSG00000080189	0.0753946	0.204092	0.406159	1588.25	1484.64	1579.3	1571.31	1574.72	1640.68	1705.41	SLC35C2
ENSG00000080200	0.0512105	0.730526	0.860635	491.871	487.664	409.967	294.847	415.75	415.475	474.873	CRYBG3
ENSG00000080298	-0.267508	1.22e-05	0.00015329	5303.11	5084.01	4959.98	4519.78	4090.77	4062.05	4222.24	RFX3
ENSG00000080345	0.147201	0.0656054	0.183526	2674.29	2613.79	2483.87	2087.52	2718.29	2708.4	2758.39	RIF1
ENSG00000080371	0.185064	0.00605389	0.0295129	3235.39	2971.56	3301.48	3541.79	3829.01	3809.63	3494.45	RAB21
ENSG00000080493	-0.528714	2.36e-10	8.12e-09	2147.28	2342.61	2035.86	1890.65	1472.06	1326.84	1572.24	SLC4A4
ENSG00000080503	-0.274641	3.42e-07	6.3e-06	4647.97	4540.51	4850.5	5052.32	4020.97	3970.46	3849.57	SMARCA2
ENSG00000080546	-0.346193	1.05e-09	3.25e-08	2411.82	2305.01	2546.76	2430.45	1952.48	1910.96	1860.26	SESN1
ENSG00000080561	0.453858	0.000121031	0.00113285	298.636	265.48	260.112	219.548	338.759	347.346	384.028	MID2
ENSG00000080573	-0.233696	0.0177581	0.0683838	421.603	519.567	468.977	464.497	429.095	386.436	378.866	COL5A3
ENSG00000080603	-0.0599324	0.688208	0.835855	422.637	512.73	353.286	307.548	353.131	366.332	425.321	SRCAP
ENSG00000080608	0.0555252	0.367699	0.586055	1171.81	1175.86	1221.36	1271.92	1256.49	1266.53	1253.25	PUM3
ENSG00000080644	-0.292743	0.278278	0.492377	42.367	37.6002	45.0342	49.8972	45.1679	29.0385	33.0346	CHRNA3
ENSG00000080802	-0.0535433	0.455239	0.663257	1268.94	1354.75	1246.21	1196.63	1140.49	1212.92	1304.87	CNOT4
ENSG00000080815	0.0386382	0.404716	0.62043	4339	4139.44	4390.84	4306.58	4393.6	4346.85	4494.78	PSEN1
ENSG00000080819	0.0856732	0.249928	0.461711	719.206	721.241	724.43	769.324	806.863	801.911	727.794	CPOX
ENSG00000080822	0.179177	0.00115473	0.00758748	4402.03	4218.06	4450.62	4763.82	5028.01	5201.25	4921.13	CLDND1
ENSG00000080823	0.251238	0.0064208	0.0309356	344.103	350.936	333.098	359.26	431.148	409.89	396.416	MOK
ENSG00000080824	0.93239	1.19e-81	2.95e-78	42657.4	41636	43992.2	46122.2	84671.3	84005.2	80968.9	HSP90AA1
ENSG00000080839	0.252811	0.0173813	0.0671289	270.735	244.971	277.97	260.373	321.308	291.502	330.346	RBL1
ENSG00000080845	0.160592	0.00110296	0.0073031	6089.48	6099.21	5758.17	6030.3	6395.36	6893.3	6808.23	DLGAP4
ENSG00000080854	0.169384	0.626755	0.795739	363.736	436.391	260.112	167.836	343.892	313.84	376.801	IGSF9B
ENSG00000080947	-0.10878	0.369474	0.587279	755.373	823.787	668.525	542.519	674.439	597.524	664.822	CROCCP3
ENSG00000080986	0.400379	0.00245396	0.0141794	195.302	178.886	224.395	249.486	294.618	254.646	293.182	NDC80
ENSG00000081014	-0.0539468	0.484562	0.688936	881.44	829.484	827.698	784.747	738.084	841.001	821.737	AP4E1
ENSG00000081019	-0.0306669	0.657789	0.817415	1052.98	1059.64	1055.98	968.005	1009.09	964.973	1061.24	RSBN1
ENSG00000081026	-0.0494672	0.566455	0.753008	2007.78	2260.57	1843.3	1769.08	1814.93	1838.36	2052.28	MAGI3
ENSG00000081041	-0.371849	0.212354	0.416826	42.367	43.2972	26.3994	37.1961	27.7167	30.1554	27.873	CXCL2
ENSG00000081051	1.02814	0.00235298	0.0136955	26.8669	27.3456	10.0939	24.495	39.0086	50.259	44.3903	AFP
ENSG00000081052	0.294343	0.516873	0.714525	14.4668	13.6728	12.4232	15.4228	14.3716	8.93494	27.873	COL4A4
ENSG00000081059	0.891074	8.42e-06	0.000110729	48.5671	64.9459	82.3039	58.9694	130.371	113.92	112.524	TCF7
ENSG00000081087	0.156472	0.00551864	0.027507	3950.46	3677.99	4188.96	4030.79	4325.85	4526.66	4403.93	OSTM1
ENSG00000081138	-0.793919	1.28e-05	0.000159242	135.368	164.074	125.009	127.918	63.6457	81.5313	92.9099	CDH7
ENSG00000081148	-0.371928	0.0421638	0.132368	147.768	132.171	163.831	109.774	100.601	129.557	91.8776	IMPG2
ENSG00000081154	-0.0465889	0.423743	0.636621	7543.39	7160	7591.37	8359.14	7532.77	7402.6	7328.53	PCNP
ENSG00000081177	0.261202	7.9e-05	0.000785045	1458.04	1371.84	1337.83	1466.07	1706.11	1581.48	1773.55	EXD2
ENSG00000081181	-0.104014	0.511141	0.709767	134.334	135.589	149.855	126.104	133.451	103.869	143.494	ARG2
ENSG00000081189	-0.763457	2.05e-29	5.4e-27	1112.91	1123.45	1162.35	1117.7	636.457	677.938	682.372	MEF2C
ENSG00000081277	0.514407	0.239728	0.450826	14.4668	10.2546	10.8703	9.97944	13.3451	17.8699	17.5497	PKP1
ENSG00000081307	-0.0873951	0.152797	0.336079	2500.69	2265.13	2460.58	2434.98	2267.63	2402.38	2154.48	UBA5
ENSG00000081320	0.0375844	0.722856	0.855933	378.203	352.075	443.354	384.662	366.476	425.526	411.901	STK17B
ENSG00000081377	0.0592134	0.397927	0.614235	1181.11	1198.65	1240.77	1082.32	1169.23	1276.58	1230.54	CDC14B
ENSG00000081386	-0.0710507	0.485592	0.689811	931.041	977.606	878.944	710.355	843.818	782.924	867.159	ZNF510
ENSG00000081479	-0.718125	2.73e-12	1.4e-10	1049.87	1089.27	1035.79	833.737	658.014	542.797	624.561	LRP2
ENSG00000081665	-0.469025	1.51e-07	3.03e-06	539.404	522.985	546.622	479.92	379.821	377.501	374.737	ZNF506
ENSG00000081692	0.138911	0.20323	0.405008	314.136	373.724	399.873	414.6	435.254	418.825	389.189	JMJD4
ENSG00000081721	-0.108126	0.143654	0.322937	752.273	789.605	817.604	741.2	737.058	727.081	694.76	DUSP12
ENSG00000081760	0.16598	0.00706596	0.0332502	1085.01	1041.41	1059.86	1014.27	1185.66	1171.59	1176.86	AACS
ENSG00000081791	0.320818	4.18e-07	7.59e-06	1453.91	1548.45	1497.78	1489.66	1932.98	1947.82	1730.19	KIAA0141
ENSG00000081803	-0.827082	7.76e-10	2.47e-08	254.202	231.298	232.936	268.538	133.451	159.712	124.912	CADPS2
ENSG00000081818	-0.285373	0.0516311	0.154254	165.335	146.983	138.985	167.836	120.106	127.323	133.171	PCDHB4
ENSG00000081842	-0.0768182	0.78995	0.893698	33.0669	56.9701	52.7988	30.8455	41.0617	35.7398	46.455	PCDHA6
ENSG00000081853	-0.0797856	0.671143	0.825666	83.7007	105.964	86.1862	85.2788	71.858	98.2843	85.6836	PCDHGA2
ENSG00000081870	0.21671	0.0326567	0.109994	383.37	461.457	423.943	500.786	532.776	519.343	490.358	HSPB11
ENSG00000081913	-0.103909	0.0462259	0.142142	3869.86	3769.14	3786.76	3571.73	3363.98	3506.96	3594.58	PHLPP1
ENSG00000081923	-0.284278	0.164822	0.352666	81.634	70.6429	78.4217	62.5983	60.566	59.194	60.9076	ATP8B1
ENSG00000081985	0.0972183	0.827629	0.914016	12.4001	20.5092	25.6229	9.97944	19.5043	24.5711	11.3557	IL12RB2
ENSG00000082014	0.235858	0.000160758	0.00144324	1252.41	1325.12	1246.21	1339.06	1566.5	1541.28	1450.43	SMARCD3
ENSG00000082068	-0.08436	0.227021	0.435037	788.44	781.629	824.592	837.366	770.934	769.522	748.441	WDR70
ENSG00000082126	-0.70687	0.0812812	0.215568	19.6335	20.5092	34.9404	29.0311	15.3981	8.93494	23.7436	MPP4
ENSG00000082146	-0.025713	0.696801	0.840513	2750.76	2652.53	2924.9	3105.42	2739.84	2944.06	2746	STRADB
ENSG00000082153	-0.0922889	0.0556154	0.162837	8911.54	8641.22	9181.55	9525.83	8453.58	8589.83	8472.35	BZW1
ENSG00000082196	0.00439297	0.977668	0.989222	127.101	118.498	102.492	118.846	113.946	120.622	115.621	C1QTNF3
ENSG00000082212	0.038634	0.458197	0.665606	2742.49	2748.24	2759.51	2946.66	2826.07	2936.24	2865.76	ME2
ENSG00000082213	-0.11229	0.0566394	0.164935	1965.42	1775.19	1901.53	1813.54	1722.54	1699.87	1751.87	C5orf22
ENSG00000082258	-0.107487	0.052488	0.155979	3872.96	3954.86	3629.91	3551.77	3442	3460.05	3540.9	CCNT2
ENSG00000082269	-0.0526162	0.363659	0.582141	2348.79	2227.53	2231.52	2120.18	2153.69	2075.14	2224.68	FAM135A
ENSG00000082293	-1.31132	0.00846775	0.0385089	16.5335	12.5334	19.4113	20.8661	9.23889	6.7012	5.16166	COL19A1
ENSG00000082397	0.176885	0.000101081	0.000969067	3312.89	3211.97	3258.77	3252.39	3676.05	3629.82	3746.33	EPB41L3
ENSG00000082438	-0.256362	0.000178391	0.0015758	1048.84	1099.52	1075.39	999.758	853.057	880.091	917.744	COBLL1
ENSG00000082458	0.134054	0.0444528	0.137653	1752.55	1729.61	1530.39	1598.52	1860.1	1743.43	1830.33	DLG3
ENSG00000082482	-0.458151	7.15e-06	9.62e-05	377.17	437.53	393.661	430.93	312.069	275.866	305.57	KCNK2
ENSG00000082497	0.0655826	0.266498	0.479949	1810.41	1846.97	1904.64	1919.68	1882.68	1917.66	2073.96	SERTAD4
ENSG00000082512	0.173333	0.0135112	0.0552231	757.439	781.629	779.558	726.685	828.42	881.208	866.127	TRAF5
ENSG00000082515	-0.160114	0.103547	0.257191	955.841	844.296	1024.92	1147.64	827.394	937.052	906.388	MRPL22
ENSG00000082516	0.00408085	0.94986	0.976015	1205.91	1208.9	1139.06	1101.37	1135.36	1183.88	1178.92	GEMIN5
ENSG00000082556	-1.14912	8.41e-11	3.18e-09	201.502	254.086	184.796	167.836	92.3889	103.869	76.3926	OPRK1
ENSG00000082641	-0.00577539	0.896699	0.949966	26183.8	26115.1	25255.7	24315.4	24890.6	25652.2	25550.2	NFE2L1
ENSG00000082684	-0.0573639	0.348325	0.567804	3548.49	3806.74	3322.44	3350.37	3275.7	3365.12	3463.48	SEMA5B
ENSG00000082701	-0.0195372	0.754713	0.874576	6662.99	6569.79	6311	5699.17	6043.26	6175.16	6455.18	GSK3B
ENSG00000082781	0.0571886	0.216945	0.422108	4423.74	4441.39	4473.92	4678.54	4781.64	4633.88	4645.5	ITGB5
ENSG00000082805	0.248253	0.00267545	0.0151836	1044.71	1048.25	965.907	844.623	1144.6	1135.85	1192.34	ERC1
ENSG00000082898	0.0426071	0.376446	0.59406	10035.8	10027.9	9776.31	9230.98	10032.4	9854.12	10290.3	XPO1
ENSG00000082929	-0.400055	0.302394	0.518086	25.8335	18.2304	19.4113	26.3094	14.3716	24.5711	12.388	LINC01587
ENSG00000082996	0.0474439	0.500541	0.701133	2246.48	1999.65	2261.81	2457.66	2341.54	2347.65	2264.94	RNF13
ENSG00000083067	-0.179477	0.0724183	0.197667	415.403	487.664	464.319	393.734	389.06	381.969	394.351	TRPM3
ENSG00000083093	-0.170215	0.0202339	0.075841	862.84	839.739	847.11	768.417	752.456	730.431	727.794	PALB2
ENSG00000083097	-0.119178	0.213024	0.417644	2086.32	2128.4	1901.53	1603.06	1715.35	1664.13	1946.98	DOPEY1
ENSG00000083099	0.0459173	0.388613	0.605463	2743.52	2621.76	2689.63	2784.26	2832.23	2671.55	2888.47	LYRM2
ENSG00000083123	-0.157349	0.0133199	0.0546897	1646.11	1525.66	1668.6	1655.68	1420.74	1543.51	1409.13	BCKDHB
ENSG00000083168	0.0120255	0.891135	0.947114	3476.16	3495.68	3122.11	2788.8	3153.54	2988.74	3595.61	KAT6A
ENSG00000083223	0.0364059	0.737726	0.864726	1113.94	1228.27	993.859	853.696	1067.6	991.778	1158.28	ZCCHC6
ENSG00000083290	0.221043	0.000227045	0.00191737	1274.11	1349.05	1243.88	1253.78	1479.25	1522.29	1471.07	ULK2
ENSG00000083312	0.00885395	0.873393	0.937274	9320.74	9267.89	9190.09	8245.74	9145.47	8837.77	9198.08	TNPO1
ENSG00000083444	0.586444	1.37e-31	4.17e-29	2512.05	2576.19	2501.73	2595.56	3831.06	3952.59	3686.46	PLOD1
ENSG00000083457	-0.0778947	0.468657	0.676083	754.339	652.877	702.689	913.572	727.819	751.652	671.016	ITGAE
ENSG00000083520	-0.158458	0.0117722	0.0496864	2657.75	2565.93	2749.42	2597.38	2287.14	2574.38	2246.36	DIS3
ENSG00000083535	-0.0419656	0.637866	0.803498	525.971	509.312	485.283	477.199	465.024	529.395	460.42	PIBF1
ENSG00000083544	-0.0506153	0.517881	0.715119	694.406	729.217	725.206	792.004	671.359	720.379	739.15	TDRD3
ENSG00000083635	-0.0681084	0.485789	0.689928	444.337	458.039	477.518	542.519	489.661	457.916	429.45	NUFIP1
ENSG00000083642	-0.125042	0.0444095	0.13754	2400.45	2384.77	2286.65	2112.01	2067.46	2072.91	2172.03	PDS5B
ENSG00000083720	-0.165201	0.00999694	0.0438597	1670.91	1679.48	1663.94	1805.37	1550.08	1589.3	1423.59	OXCT1
ENSG00000083750	-0.0230054	0.731393	0.861298	1213.14	1153.07	1283.48	1275.55	1269.83	1192.81	1176.86	RRAGB
ENSG00000083799	0.348784	3.89e-09	1.07e-07	1876.55	1828.74	1834.76	1717.37	2377.47	2190.18	2360.94	CYLD
ENSG00000083807	0.078062	0.584841	0.766076	169.468	160.656	156.843	148.784	148.849	157.478	196.143	SLC27A5
ENSG00000083812	-0.0749128	0.424107	0.636941	509.437	486.524	441.025	471.755	479.396	465.734	411.901	ZNF324
ENSG00000083814	-0.180538	0.0113663	0.0484071	784.306	755.423	759.37	771.138	652.881	677.938	700.954	ZNF671
ENSG00000083817	-0.216143	0.0316942	0.107514	377.17	356.633	347.851	354.724	325.414	279.217	321.055	ZNF416
ENSG00000083828	-0.0900897	0.324704	0.542498	428.837	447.785	401.426	403.714	392.139	409.89	380.931	ZNF586
ENSG00000083838	0.0452267	0.69341	0.838844	274.869	271.177	249.241	227.713	247.397	265.814	276.665	ZNF446
ENSG00000083844	-0.0744876	0.249344	0.46122	1589.28	1565.54	1559.89	1397.12	1442.29	1447.46	1461.78	ZNF264
ENSG00000083845	0.0556637	0.517958	0.715126	5855.95	5969.32	6549.38	7640.62	7019.5	6935.75	6328.2	RPS5
ENSG00000083857	-0.0780134	0.619486	0.79111	20089.2	20847.6	17085.1	13677.3	16735.7	15716.6	18489.1	FAT1
ENSG00000083896	-0.0483639	0.382062	0.599449	4546.7	4055.13	4380.74	4170.5	4202.67	4209.47	4031.26	YTHDC1
ENSG00000083937	0.0944203	0.156967	0.342206	1634.75	1578.07	1686.45	1760.92	1860.1	1828.31	1648.64	CHMP2B
ENSG00000084070	0.0269418	0.672995	0.826678	1330.94	1298.92	1220.58	1227.47	1244.17	1312.32	1320.35	SMAP2
ENSG00000084072	-0.0917459	0.162218	0.349113	948.608	919.497	937.178	947.139	853.057	878.975	909.485	PPIE
ENSG00000084073	-0.0898674	0.128309	0.298904	3701.43	3433.02	3714.55	3975.45	3408.12	3561.69	3482.06	ZMPSTE24
ENSG00000084090	0.0106092	0.815182	0.9064	7533.06	7590.69	7617.77	8087.88	7720.63	7841.52	7733.2	STARD7
ENSG00000084092	0.0590412	0.541006	0.733352	390.603	415.881	401.426	476.291	439.36	447.864	429.45	NOA1
ENSG00000084093	0.0116616	0.865957	0.933703	2434.55	2376.79	2338.67	2082.07	2198.86	2325.32	2453.85	REST
ENSG00000084112	0.0221806	0.78392	0.89039	2000.55	2031.55	1826.99	1664.75	1932.98	1760.18	2031.63	SSH1
ENSG00000084207	0.124496	0.0533204	0.157893	8940.47	8959.11	9402.06	10385.9	10524.1	10602.4	9691.54	GSTP1
ENSG00000084234	0.219294	2.11e-06	3.23e-05	27857.9	26913.8	28685.3	28916.8	33649.1	32891.7	31582.1	APLP2
ENSG00000084444	0.134756	0.135733	0.310817	383.37	436.391	418.508	431.837	439.36	480.253	456.291	FAM234B
ENSG00000084453	-0.413212	0.00500205	0.0253408	302.769	239.274	250.018	206.847	190.937	161.946	208.531	SLCO1A2
ENSG00000084463	0.0423228	0.38879	0.605486	2921.26	2856.48	3015.74	3041.91	3063.2	3053.52	3028.86	WBP11
ENSG00000084623	0.247362	0.000608902	0.00444879	1660.58	1769.49	1858.83	2022.2	2251.21	2098.59	2162.74	EIF3I
ENSG00000084628	-0.201213	0.271191	0.484958	104.367	87.7339	98.6094	120.66	102.654	78.1807	87.7483	NKAIN1
ENSG00000084636	0.109092	0.34375	0.562945	249.035	314.475	298.158	269.445	289.485	292.619	332.411	COL16A1
ENSG00000084652	0.269924	8.42e-08	1.77e-06	2819.99	2998.9	2771.93	2829.62	3412.23	3420.96	3488.25	TXLNA
ENSG00000084676	-0.00235168	0.972215	0.986328	3914.3	4224.9	3799.96	3481.92	3778.71	3771.66	3991	NCOA1
ENSG00000084693	-0.131231	0.0349537	0.115489	1540.71	1499.45	1455.07	1439.76	1280.1	1383.8	1398.81	AGBL5
ENSG00000084710	0.0227132	0.735279	0.863358	3660.1	3754.33	3506.46	3139.89	3453.29	3575.09	3680.27	EFR3B
ENSG00000084731	0.219282	2.15e-05	0.000251226	4003.17	4097.29	3854.31	3888.35	4385.39	4744.45	4699.18	KIF3C
ENSG00000084733	0.12068	0.00835642	0.0380989	6839.69	6655.24	7138.7	7071.79	7450.65	7660.59	7488.54	RAB10
ENSG00000084734	1.35906	0.000206982	0.00178491	9.30007	14.8122	11.6468	14.5155	30.7963	37.9735	27.873	GCKR
ENSG00000084754	0.0130198	0.800533	0.899267	7437.99	7553.09	7844.5	8262.97	7919.78	7957.68	7663	HADHA
ENSG00000084764	0.309009	4.62e-07	8.27e-06	1150.11	1124.59	1212.04	1211.14	1429.97	1494.37	1446.3	MAPRE3
ENSG00000084774	-0.0247046	0.788372	0.892985	1627.51	1735.31	1517.96	1280.09	1490.54	1470.91	1576.37	CAD
ENSG00000085063	0.0612491	0.292344	0.507335	13851.9	13182.9	14507.2	15232.3	15205.2	14995.1	14233.8	CD59
ENSG00000085117	-0.0102123	0.914403	0.959032	819.44	852.272	850.215	1057.82	842.792	942.636	882.644	CD82
ENSG00000085185	0.415406	8.21e-08	1.74e-06	669.605	659.713	652.22	587.88	815.075	866.689	886.774	BCORL1
ENSG00000085224	0.00802891	0.922653	0.962596	9599.74	9917.35	9064.3	7604.33	8986.36	8682.53	9617.21	ATRX
ENSG00000085231	-0.048995	0.597799	0.774781	1080.88	1096.1	1301.33	1401.66	1211.32	1174.94	1156.21	AK6
ENSG00000085274	-0.235038	0.00334711	0.0183022	844.24	757.702	872.732	862.768	662.12	727.081	741.215	MYNN
ENSG00000085276	-0.752431	0.0263574	0.0932387	43.4003	39.879	25.6229	36.2889	23.6105	13.4024	26.8406	MECOM
ENSG00000085365	-0.0453648	0.41429	0.628362	2700.12	2425.78	2598.79	2648.18	2475	2541.99	2525.09	SCAMP1
ENSG00000085377	0.0671935	0.43458	0.646083	664.439	681.362	729.089	807.427	777.093	713.678	776.314	PREP
ENSG00000085382	0.175283	0.00774017	0.0358544	884.54	852.272	903.014	847.345	969.057	999.596	986.91	HACE1
ENSG00000085415	0.194356	0.00592042	0.029034	821.507	769.096	864.191	864.582	946.473	960.506	946.649	SEH1L
ENSG00000085433	-0.0651752	0.230461	0.439671	2409.75	2560.23	2461.35	2392.34	2263.53	2348.77	2428.05	WDR47
ENSG00000085449	0.0320812	0.524205	0.72008	2276.45	2212.72	2237.74	2235.39	2336.41	2230.38	2305.2	WDFY1
ENSG00000085465	-0.394517	0.0312923	0.106486	87.834	85.4551	97.0565	100.702	70.8315	69.2458	72.2633	OVGP1
ENSG00000085491	-0.00758534	0.902902	0.952988	1173.88	1220.3	1263.29	1286.44	1238.01	1236.37	1217.12	SLC25A24
ENSG00000085511	-0.0486919	0.44442	0.65434	1326.81	1384.37	1249.31	1252.87	1263.67	1254.24	1257.38	MAP3K4
ENSG00000085514	0.0163434	0.913468	0.95871	144.668	121.916	124.232	139.712	129.344	148.543	124.912	PILRA
ENSG00000085552	0.0996068	0.305671	0.521799	375.103	362.33	335.427	348.373	388.033	350.696	400.545	IGSF9
ENSG00000085563	-0.143551	0.0352304	0.116228	1237.94	1218.02	1160.02	1134.03	1034.76	1046.5	1140.73	ABCB1
ENSG00000085644	-0.112839	0.144375	0.32393	791.54	692.756	705.795	719.427	656.988	681.289	679.275	ZNF213
ENSG00000085662	0.217513	0.00124409	0.00806371	2118.35	2132.96	2209.78	2493.95	2609.47	2658.14	2545.73	AKR1B1
ENSG00000085719	0.118429	0.0182318	0.0698139	3243.66	3088.92	3181.13	3071.85	3310.6	3418.73	3518.19	CPNE3
ENSG00000085721	-0.0682276	0.231406	0.440718	2423.19	2441.74	2636.83	2605.54	2498.61	2371.11	2365.07	RRN3
ENSG00000085733	0.208235	9.57e-07	1.6e-05	9055.17	8997.85	9109.34	8979.68	10816.7	10340	10159.2	CTTN
ENSG00000085741	-0.312796	0.0768834	0.206631	106.434	101.407	105.598	112.495	69.8049	98.2843	89.8129	WNT11
ENSG00000085760	-0.028075	0.708852	0.848599	1124.28	1076.73	1168.56	1252.87	1052.21	1174.94	1176.86	MTIF2
ENSG00000085788	-0.0233108	0.721142	0.855238	1546.91	1666.94	1473.71	1454.28	1489.51	1522.29	1515.46	DDHD2
ENSG00000085831	0.903681	3.21e-13	1.91e-11	160.168	156.098	159.173	134.269	292.565	262.464	299.376	TTC39A
ENSG00000085832	0.251258	1.85e-07	3.61e-06	2718.72	2796.09	2784.36	2657.25	3223.35	3296.99	3260.11	EPS15
ENSG00000085840	0.358756	0.110904	0.269798	77.5006	86.5945	113.362	64.4127	82.1234	111.687	136.268	ORC1
ENSG00000085871	0.030057	0.760501	0.877447	441.237	418.16	410.743	500.786	454.759	476.902	425.321	MGST2
ENSG00000085872	-0.0443531	0.473506	0.680201	1393.98	1521.1	1438.77	1379.88	1422.79	1391.62	1353.39	CHERP
ENSG00000085978	-0.203245	0.00498378	0.0252742	1126.34	1001.53	1030.35	1115.88	895.146	916.948	972.457	ATG16L1
ENSG00000085982	-0.147472	0.0555059	0.162668	1955.08	1948.38	1872.03	1589.45	1688.66	1655.2	1640.38	USP40
ENSG00000085998	0.193773	0.000150323	0.00136193	2660.85	2780.14	2752.52	2798.78	3034.46	3254.55	3142.42	POMGNT1
ENSG00000085999	0.699707	0.000143301	0.00131031	69.2339	92.2915	67.5514	70.7633	115.999	108.336	138.333	RAD54L
ENSG00000086015	0.0931346	0.228704	0.437309	1788.71	1989.39	1866.59	1585.82	1910.4	1861.82	2008.92	MAST2
ENSG00000086061	0.304596	1.52e-07	3.06e-06	12020.9	11387.2	12671.7	13180.1	15521.3	15404.9	14711.8	DNAJA1
ENSG00000086062	0.416274	1.36e-08	3.36e-07	737.806	683.641	696.478	654.107	945.446	885.676	941.487	B4GALT1
ENSG00000086065	0.0398941	0.59795	0.774781	2165.88	2236.64	2472.22	2661.79	2446.25	2544.22	2368.17	CHMP5
ENSG00000086102	-0.142107	0.0190247	0.072221	2080.12	2147.77	2115.83	1926.94	1827.25	1845.06	1946.98	NFX1
ENSG00000086159	0.0291514	0.924147	0.963199	27.9002	34.182	34.1639	23.5878	35.929	24.5711	30.97	AQP6
ENSG00000086189	0.192044	0.0119191	0.0501564	1206.94	1243.09	1356.46	1418.89	1385.83	1532.34	1563.98	DIMT1
ENSG00000086200	-0.254912	0.00010926	0.00103742	1131.51	1107.5	1072.28	1051.47	915.676	941.519	883.677	IPO11
ENSG00000086205	-1.29498	1.83e-08	4.41e-07	127.101	123.055	89.292	122.475	59.5395	50.259	30.97	FOLH1
ENSG00000086232	-0.0219753	0.677239	0.828965	4843.27	4852.71	4781.39	5197.47	4921.25	4980.11	4633.11	EIF2AK1
ENSG00000086288	-0.0836706	0.78016	0.887955	36.167	31.9032	33.3875	42.6394	26.6901	48.0253	27.873	NME8
ENSG00000086289	0.328494	2.92e-08	6.74e-07	1591.35	1504.01	1635.21	1682.9	2052.06	1977.97	2015.11	EPDR1
ENSG00000086300	1.23991	3.74e-37	1.45e-34	254.202	226.741	237.594	273.981	591.289	607.576	561.589	SNX10
ENSG00000086475	0.0338558	0.58913	0.76878	2549.25	2618.34	2636.06	2897.67	2759.35	2855.83	2604.58	SEPHS1
ENSG00000086504	0.128593	0.15956	0.345694	943.441	924.054	1126.63	1154.89	1177.44	1167.13	1063.3	MRPL28
ENSG00000086544	0.322546	8e-07	1.36e-05	973.408	1009.51	991.53	990.686	1318.08	1206.22	1193.38	ITPKC
ENSG00000086570	0.208819	0.400395	0.616649	116.768	103.685	73.763	49.8972	112.92	89.3494	93.9423	FAT2
ENSG00000086589	-0.139635	0.00983798	0.0433643	2235.12	2219.55	2358.09	2334.28	2015.1	2112	2104.93	RBM22
ENSG00000086598	0.165512	0.00397335	0.0211136	5616.21	5504.45	5751.96	6331.5	6521.63	6569.41	6432.46	TMED2
ENSG00000086619	-0.0552628	0.632464	0.799442	250.069	240.414	250.794	240.414	251.503	207.737	248.792	ERO1B
ENSG00000086666	-0.0809084	0.202398	0.40402	4249.1	3894.47	4345.03	4657.68	4130.81	4007.32	4025.06	ZFAND6
ENSG00000086712	0.0350755	0.553857	0.743565	1380.54	1312.59	1283.48	1323.64	1371.46	1365.93	1333.77	TXLNG
ENSG00000086717	-0.397016	0.0886768	0.229983	72.3339	55.8307	64.4455	62.5983	61.5926	41.3241	42.3256	PPEF1
ENSG00000086730	-0.0851393	0.605474	0.781073	118.834	100.267	122.679	115.217	123.185	101.635	99.1039	LAT2
ENSG00000086758	-0.108624	0.298262	0.514121	14508.1	15927.7	12883.7	10706.1	12307.2	11851.1	13417.2	HUWE1
ENSG00000086827	-0.00785146	0.915078	0.959243	695.439	725.798	760.147	768.417	719.607	755.002	728.827	ZW10
ENSG00000086848	-0.123101	0.0494593	0.14971	1358.84	1277.27	1236.11	1333.62	1199	1193.93	1190.28	ALG9
ENSG00000086991	-0.258416	0.00446408	0.0232099	452.604	451.203	500.812	498.065	390.086	418.825	387.125	NOX4
ENSG00000087008	-0.0609403	0.333077	0.55154	1058.14	1123.45	1125.08	1075.96	1066.58	1043.15	1041.62	ACOX3
ENSG00000087053	-0.201886	0.000250114	0.00208197	2857.19	2565.93	2761.84	2729.83	2340.52	2396.8	2382.62	MTMR2
ENSG00000087074	-0.0406841	0.492541	0.695372	2734.22	2745.96	2818.52	3099.07	2764.48	2758.66	2790.39	PPP1R15A
ENSG00000087076	0.156935	0.0113792	0.0484516	2668.09	2536.31	2818.52	2855.93	3198.71	2996.55	2907.05	HSD17B14
ENSG00000087077	0.207215	0.000379231	0.00297047	1223.48	1231.69	1241.55	1293.7	1464.88	1427.36	1429.78	TRIP6
ENSG00000087085	0.503135	6.35e-06	8.66e-05	291.402	287.129	290.393	244.95	438.334	388.67	356.155	ACHE
ENSG00000087086	0.415056	9.65e-16	7.76e-14	24614.2	23965	24852.7	26938.1	33458.1	34267.7	32651.6	FTL
ENSG00000087087	-0.0919172	0.0559727	0.163684	6669.19	6871.73	6908.1	7309.48	6482.62	6607.39	6446.92	SRRT
ENSG00000087088	-0.0781183	0.288538	0.503414	5707.15	5527.23	6050.89	6731.58	5691.15	6042.25	5335.09	BAX
ENSG00000087095	-0.126313	0.0245728	0.0882354	1693.65	1693.15	1722.95	1641.16	1495.67	1579.25	1565.02	NLK
ENSG00000087111	-0.0074915	0.897663	0.950251	2021.22	1962.05	1865.81	2079.35	1999.71	1962.34	1951.11	PIGS
ENSG00000087116	0.255975	0.389614	0.606135	25.8335	21.6486	34.9404	35.3816	39.0086	34.6229	33.0346	ADAMTS2
ENSG00000087152	0.193826	0.000312686	0.00252215	2571.99	2731.14	2511.05	2530.24	2874.32	3027.83	2966.92	ATXN7L3
ENSG00000087157	-0.0231373	0.713329	0.851108	1268.94	1248.78	1222.14	1149.45	1208.24	1200.63	1197.51	PGS1
ENSG00000087191	0.0574782	0.419116	0.632319	4813.3	4576.97	5039.18	5532.24	5428.36	5310.7	4845.77	PSMC5
ENSG00000087206	-0.172049	0.0205809	0.0767729	1267.91	1212.32	1239.22	1424.34	1199	1109.05	1116.98	UIMC1
ENSG00000087237	-0.961014	0.0299439	0.102779	20.6668	22.788	20.1878	13.6083	10.2654	11.1687	8.25866	CETP
ENSG00000087245	-0.0816241	0.0654813	0.183301	4709.97	4571.28	4769.75	4758.38	4504.47	4439.55	4390.51	MMP2
ENSG00000087250	-0.243379	0.144334	0.32393	141.568	164.074	168.49	227.713	140.636	159.712	145.559	MT3
ENSG00000087253	0.100389	0.121252	0.286679	1243.11	1123.45	1244.65	1229.29	1279.07	1274.35	1342.03	LPCAT2
ENSG00000087258	-0.131132	0.0158217	0.0623971	5752.61	5994.39	5346.65	5497.76	5018.77	5183.38	5262.83	GNAO1
ENSG00000087263	0.0538814	0.299559	0.515204	2522.39	2470.22	2472.22	2483.97	2470.89	2681.6	2594.25	OGFOD1
ENSG00000087266	0.360523	2.45e-08	5.75e-07	2582.32	2744.82	2583.26	2341.54	3335.24	3127.23	3403.6	SH3BP2
ENSG00000087269	0.0236979	0.697354	0.840786	1337.14	1321.71	1362.67	1246.52	1319.11	1343.59	1354.42	NOP14
ENSG00000087274	0.0576192	0.203036	0.404892	11889.6	12172.2	11730.6	11363.9	12037.2	12105.7	12660.5	ADD1
ENSG00000087299	0.0860785	0.362327	0.580863	456.737	428.415	463.542	438.188	503.006	417.708	501.714	L2HGDH
ENSG00000087301	-0.105986	0.0933995	0.238663	1147.01	1128.01	1102.56	1109.53	999.853	1077.78	1048.85	TXNDC16
ENSG00000087302	0.0130197	0.862505	0.931872	3221.96	3174.37	3408.63	3916.48	3514.88	3553.87	3319.98	RTRAF
ENSG00000087303	-0.378684	0.158992	0.344972	43.4003	46.7154	40.3755	42.6394	34.9025	39.0904	25.8083	NID2
ENSG00000087338	-0.214119	0.00228805	0.0134043	961.008	928.612	955.036	924.459	801.73	769.522	865.095	GMCL1
ENSG00000087365	-0.159224	0.00048652	0.00367688	10004.8	9641.61	9906.76	10500.2	9006.89	8981.85	8915.22	SF3B2
ENSG00000087448	0.110163	0.039826	0.126782	2422.15	2240.06	2397.68	2295.27	2519.14	2481.68	2574.64	KLHL42
ENSG00000087460	-0.0220035	0.716769	0.853221	24260.8	24207.7	25032	27853.5	25453.1	25632.1	23783.9	GNAS
ENSG00000087470	0.0263202	0.580256	0.762697	3815.1	3901.31	3799.96	3731.4	3756.12	3902.33	3985.84	DNM1L
ENSG00000087494	0.63276	1.12e-09	3.45e-08	263.502	257.505	279.523	281.239	466.051	389.787	403.642	PTHLH
ENSG00000087495	-0.51926	0.0121251	0.0508294	68.2005	83.1763	88.5156	90.7222	49.2741	61.4277	62.9723	PHACTR3
ENSG00000087502	-0.098746	0.0709762	0.194589	1953.02	1938.12	2042.85	2049.41	1833.41	1849.53	1911.88	ERGIC2
ENSG00000087510	-0.343949	0.0129963	0.0535836	152.935	183.444	177.031	169.65	136.53	132.907	134.203	TFAP2C
ENSG00000087586	0.33721	0.00145833	0.00922676	314.136	278.014	323.004	341.115	365.449	432.228	396.416	AURKA
ENSG00000087842	0.392877	4.14e-06	5.94e-05	1131.51	1157.63	1174.77	1416.17	1682.5	1622.81	1503.08	PIR
ENSG00000087884	0.0452041	0.666887	0.823021	304.836	275.735	293.499	334.765	308.989	316.073	311.764	AAMDC
ENSG00000087903	0.0631011	0.445352	0.654896	467.07	486.524	478.295	485.364	525.59	483.604	492.423	RFX2
ENSG00000087995	-0.128301	0.0643643	0.181261	961.008	1068.76	962.024	995.222	899.252	938.168	896.065	METTL2A
ENSG00000088035	0.00992915	0.936219	0.968815	225.268	221.044	216.63	263.094	238.158	208.854	251.889	ALG6
ENSG00000088038	-0.0226572	0.701035	0.843836	2375.65	2564.79	2314.6	2395.97	2264.55	2393.45	2463.15	CNOT3
ENSG00000088179	-0.0288	0.686963	0.83544	1671.95	1768.35	1728.38	1478.77	1653.76	1578.13	1652.76	PTPN4
ENSG00000088205	-0.063961	0.252494	0.464326	1948.88	1861.78	1835.53	1966.86	1830.33	1781.4	1848.91	DDX18
ENSG00000088247	0.0824517	0.0741783	0.201165	9181.24	8975.06	9109.34	9761.7	9743.95	9861.94	9800.97	KHSRP
ENSG00000088256	0.314858	6.94e-10	2.23e-08	2356.02	2315.26	2298.3	2325.21	2779.88	2990.97	2900.85	GNA11
ENSG00000088280	0.376119	1.72e-08	4.15e-07	1491.11	1643.02	1583.96	1396.21	1957.62	2002.54	1989.3	ASAP3
ENSG00000088298	-0.0728671	0.398956	0.615344	635.505	592.489	680.172	711.262	658.014	616.511	596.688	EDEM2
ENSG00000088305	-0.11981	0.113094	0.273253	686.139	739.471	712.783	665.901	647.749	627.679	658.628	DNMT3B
ENSG00000088325	0.435175	8.36e-12	3.85e-10	849.407	870.502	892.92	856.417	1146.65	1169.36	1203.7	TPX2
ENSG00000088340	1.03374	1.31e-09	3.94e-08	87.834	69.5035	73.763	60.7838	146.796	155.245	145.559	FER1L4
ENSG00000088356	-0.375566	5.19e-08	1.15e-06	1543.81	1442.48	1438.77	1623.02	1161.02	1218.5	1118.02	PDRG1
ENSG00000088367	0.246639	1.31e-05	0.000162157	1273.08	1301.2	1307.55	1288.25	1526.47	1570.32	1505.14	EPB41L1
ENSG00000088386	-0.0873936	0.673029	0.826678	113.668	111.661	121.903	70.7633	112.92	81.5313	100.136	SLC15A1
ENSG00000088387	-0.133005	0.142197	0.320792	769.839	808.975	694.148	667.715	630.297	652.25	724.697	DOCK9
ENSG00000088448	-0.125198	0.00567666	0.0281034	7231.32	7223.8	7137.93	7204.25	6739.26	6302.48	6757.65	ANKRD10
ENSG00000088451	0.160826	0.121786	0.287603	315.169	276.874	320.675	340.208	333.627	357.398	362.349	TGDS
ENSG00000088538	-0.0486725	0.630748	0.798447	1189.38	1268.15	1042	946.232	1129.2	964.973	1124.21	DOCK3
ENSG00000088543	0.191182	0.0479091	0.146287	418.503	417.021	466.648	469.034	454.759	515.993	549.201	C3orf18
ENSG00000088682	-0.140585	0.0126788	0.0525816	1769.08	1777.47	1836.31	1911.52	1652.73	1650.73	1662.06	COQ9
ENSG00000088727	-0.0531045	0.705217	0.846554	149.835	175.468	149.855	146.063	158.088	139.608	149.688	KIF9
ENSG00000088756	-0.646915	8.93e-09	2.28e-07	345.136	329.287	342.415	294.847	197.096	216.672	214.725	ARHGAP28
ENSG00000088766	-0.202756	0.0137952	0.0561518	2047.05	2004.21	2153.88	2508.47	1901.16	1998.08	1782.84	CRLS1
ENSG00000088808	0.403292	3.89e-05	0.000419899	296.569	340.681	304.369	293.94	420.883	412.124	390.222	PPP1R13B
ENSG00000088812	-0.0237288	0.739265	0.865325	4768.87	4842.45	4435.1	3944.6	4410.03	4344.61	4513.36	ATRN
ENSG00000088826	0.291012	3.24e-06	4.77e-05	1359.88	1370.7	1471.38	1493.29	1806.72	1734.49	1689.93	SMOX
ENSG00000088832	-0.0366084	0.518545	0.715386	6016.11	5940.84	6144.07	6759.71	6048.39	6179.63	5954.49	FKBP1A
ENSG00000088833	0.103309	0.033012	0.11087	3287.06	3209.69	3373.69	3432.93	3610.35	3586.26	3526.45	NSFL1C
ENSG00000088836	0.0845036	0.481009	0.686467	224.235	201.674	236.818	226.805	231.999	260.23	217.822	SLC4A11
ENSG00000088854	-0.0981533	0.181882	0.375788	4046.57	4031.2	3706.01	3360.35	3509.75	3353.95	3742.21	C20orf194
ENSG00000088876	-0.044056	0.655448	0.816127	419.537	450.063	420.837	363.796	401.378	416.591	384.028	ZNF343
ENSG00000088881	0.520683	1.79e-07	3.51e-06	298.636	332.705	300.487	331.136	448.599	416.591	491.39	EBF4
ENSG00000088882	-0.0189566	0.757542	0.876026	1618.21	1723.91	1741.58	1763.64	1781.05	1659.66	1629.02	CPXM1
ENSG00000088888	0.167305	0.00822754	0.0377026	5100.57	5300.49	4877.67	4466.25	5566.94	5385.53	5670.6	MAVS
ENSG00000088899	0.430934	9.45e-07	1.59e-05	435.037	437.53	416.178	489.9	595.395	578.537	623.529	LZTS3
ENSG00000088930	-0.0457646	0.37276	0.590741	4044.5	4149.7	4088.8	4088.85	3784.86	4190.49	3921.83	XRN2
ENSG00000088970	0.0774882	0.563272	0.75065	149.835	158.377	163.055	157.857	150.902	177.582	170.335	KIZ
ENSG00000088986	0.0827777	0.265026	0.47828	5587.28	5581.93	5988	6777.85	6313.24	6704.55	5998.88	DYNLL1
ENSG00000088992	-0.244923	0.197614	0.397035	90.9341	83.1763	92.3978	115.217	87.2562	85.9988	69.1663	TESC
ENSG00000089006	-0.0598625	0.35562	0.57472	3737.6	3442.13	3725.42	4110.62	3699.66	3625.35	3483.09	SNX5
ENSG00000089009	-0.0184768	0.810926	0.904188	25366.5	24388.9	26675	30945.3	27213.7	27318.6	24979.4	RPL6
ENSG00000089022	-0.289445	2.9e-09	8.23e-08	2705.29	2751.65	2650.03	2737.09	2213.23	2212.51	2226.74	MAPKAPK5
ENSG00000089041	-0.10659	0.784285	0.890549	13.4334	22.788	19.4113	17.2372	17.4512	15.6361	17.5497	P2RX7
ENSG00000089048	-0.356651	2.36e-12	1.22e-10	2508.95	2446.29	2585.59	2521.17	1965.83	1975.74	1955.24	ESF1
ENSG00000089050	-0.142513	0.0121866	0.0510327	1527.28	1527.94	1542.81	1577.66	1437.16	1356.99	1401.91	RBBP9
ENSG00000089053	-0.06972	0.185941	0.381606	2926.42	2995.49	2889.18	2837.79	2907.17	2718.45	2695.42	ANAPC5
ENSG00000089057	0.375142	9.27e-08	1.93e-06	1156.31	1238.53	1116.54	1095.02	1475.14	1410.6	1588.76	SLC23A2
ENSG00000089060	0.469845	4.36e-08	9.79e-07	370.97	372.584	378.132	391.013	500.953	530.512	540.942	SLC8B1
ENSG00000089063	-0.00257233	0.969327	0.985215	2539.95	2478.2	2696.62	2916.72	2749.08	2654.79	2560.18	TMEM230
ENSG00000089091	-0.0729479	0.495213	0.697353	348.236	352.075	359.497	297.569	346.972	311.606	308.667	DZANK1
ENSG00000089094	0.0678766	0.281064	0.495488	1710.18	1917.61	1807.58	1699.23	1815.95	1862.93	1927.36	KDM2B
ENSG00000089101	0.326323	0.505733	0.705188	4.13337	13.6728	11.6468	16.33	15.3981	12.2855	15.485	CFAP61
ENSG00000089123	-0.0455681	0.738758	0.865231	171.535	160.656	180.913	212.29	178.618	179.816	170.335	TASP1
ENSG00000089127	-0.116489	0.703244	0.845312	27.9002	52.4124	34.9404	47.1755	27.7167	34.6229	49.552	OAS1
ENSG00000089154	-0.0272925	0.749245	0.871818	3870.9	4151.98	3609.73	3114.49	3486.14	3580.68	3781.43	GCN1
ENSG00000089157	0.0731636	0.252005	0.463831	19475.4	19489.5	20155.9	22677.8	22221.6	21920.8	20402	RPLP0
ENSG00000089159	0.404872	1.13e-15	8.94e-14	3016.32	3034.23	2903.93	2838.7	3809.5	3888.93	4006.48	PXN
ENSG00000089163	-0.252086	0.300563	0.516019	54.7671	68.3641	45.0342	58.9694	42.0883	56.9602	43.358	SIRT4
ENSG00000089169	0.722521	0.000530701	0.00394956	50.6337	56.9701	41.152	50.8044	82.1234	79.2976	83.6189	RPH3A
ENSG00000089177	-0.0854171	0.365179	0.583685	491.871	557.167	541.187	454.518	469.13	475.785	499.649	KIF16B
ENSG00000089195	-0.163551	0.0399476	0.127044	776.039	746.308	886.709	820.128	723.713	724.847	718.503	TRMT6
ENSG00000089199	-0.58688	0.00117415	0.00767936	118.834	102.546	98.6094	102.516	64.6722	75.947	70.1986	CHGB
ENSG00000089220	0.0403501	0.623527	0.793879	8368	8057.84	9082.16	10543.7	9381.58	9479.97	8949.29	PEBP1
ENSG00000089234	-0.029832	0.624466	0.794256	1451.84	1406.02	1402.27	1534.11	1396.1	1446.34	1415.33	BRAP
ENSG00000089248	-0.0713341	0.276743	0.490801	3714.86	3616.46	3813.93	4283.9	3646.28	3788.41	3583.23	ERP29
ENSG00000089280	-0.0178764	0.683668	0.833072	21546.2	21075.5	21834.6	22760.4	21945.4	21403.6	21261.9	FUS
ENSG00000089289	0.0363335	0.678869	0.829985	1051.94	1020.9	1100.23	1185.74	1145.62	1233.02	977.619	IGBP1
ENSG00000089327	0.289879	0.147348	0.328359	63.0338	55.8307	57.4575	68.9488	79.0438	73.7132	72.2633	FXYD5
ENSG00000089335	-0.194062	0.000291055	0.00237381	2431.45	2368.81	2545.99	2534.78	2119.81	2189.06	2174.09	ZNF302
ENSG00000089351	0.278357	9.46e-09	2.4e-07	2969.82	2911.17	2858.9	2928.51	3424.55	3629.82	3558.45	GRAMD1A
ENSG00000089472	-0.21397	0.124122	0.291555	156.035	198.256	176.255	170.558	155.008	158.595	139.365	HEPH
ENSG00000089486	0.10396	0.0870872	0.226988	2940.89	2755.07	2858.12	3081.83	2998.53	3321.56	3062.93	CDIP1
ENSG00000089505	0.266562	0.448686	0.657619	39.267	25.0668	21.7407	36.2889	36.9556	20.1036	52.649	CMTM1
ENSG00000089597	-0.0105685	0.808503	0.902504	14973.1	14377	14438.9	13844.2	14356.2	14149.6	14401	GANAB
ENSG00000089639	-0.0452086	0.615533	0.788881	789.473	769.096	764.806	701.282	788.385	633.264	774.249	GMIP
ENSG00000089682	-0.15877	0.0955516	0.24272	1459.08	1429.95	1341.71	1106.81	1156.91	1132.5	1293.51	RBM41
ENSG00000089685	0.526835	3.62e-06	5.25e-05	417.47	517.288	478.295	615.096	731.925	767.288	693.727	BIRC5
ENSG00000089692	-0.0941871	0.429514	0.641308	270.735	246.111	224.395	270.352	253.556	222.257	233.307	LAG3
ENSG00000089693	0.0973573	0.100086	0.250983	8415.53	8682.24	8936.19	9826.12	9652.58	9732.38	9392.16	MLF2
ENSG00000089723	-0.179303	0.104264	0.258639	352.369	427.275	382.791	396.456	302.83	341.761	387.125	OTUB2
ENSG00000089737	0.00836918	0.831219	0.915601	8887.77	8873.66	8663.66	8865.37	8877.54	8952.81	8789.28	DDX24
ENSG00000089775	0.069816	0.454918	0.662887	550.771	546.913	556.716	474.477	593.342	504.824	576.042	ZBTB25
ENSG00000089818	-0.0879478	0.168185	0.358097	1285.48	1199.79	1210.49	1271.02	1118.93	1177.18	1208.86	NECAP1
ENSG00000089820	-0.108037	0.548826	0.739268	98.1674	90.0127	98.6094	117.032	109.84	82.6482	88.7806	ARHGAP4
ENSG00000089847	-0.413177	0.0647438	0.181921	74.4006	54.6913	79.9746	75.2994	47.221	63.6614	50.5843	ANKRD24
ENSG00000089876	0.0328731	0.540886	0.733352	2295.05	2267.41	2186.49	2386.9	2366.18	2325.32	2316.55	DHX32
ENSG00000089902	0.154865	0.048641	0.147867	1131.51	1187.26	1056.75	965.284	1178.47	1192.81	1248.09	RCOR1
ENSG00000089916	0.0446312	0.671391	0.825666	4044.5	4423.15	3791.42	3006.53	3801.29	3704.65	4298.63	GPATCH2L
ENSG00000090006	-0.0744842	0.312094	0.52843	901.074	970.77	865.744	842.809	855.11	865.572	825.866	LTBP4
ENSG00000090013	0.635087	3.3e-14	2.2e-12	458.804	469.433	523.329	521.652	808.916	742.717	751.538	BLVRB
ENSG00000090020	0.365554	3.95e-08	8.91e-07	1064.34	1102.94	1075.39	999.758	1320.13	1334.66	1442.17	SLC9A1
ENSG00000090054	-0.191404	0.000195121	0.00169929	3196.13	3196.02	3247.9	3425.67	2924.62	2797.75	2860.59	SPTLC1
ENSG00000090060	0.111705	0.00657977	0.0314563	10501.8	10142.9	10532.6	10102.8	11046.6	11285.9	11123.4	PAPOLA
ENSG00000090061	-0.0797441	0.365397	0.583985	653.072	597.046	586.998	535.261	584.103	545.031	552.298	CCNK
ENSG00000090097	0.283146	3.18e-07	5.88e-06	3221.96	3101.45	3279.73	3494.62	3965.54	4085.5	3908.41	PCBP4
ENSG00000090238	0.370819	9.21e-05	0.000893831	347.203	328.148	353.286	389.198	476.316	462.383	438.741	YPEL3
ENSG00000090263	-0.096783	0.217917	0.42354	905.207	971.909	971.342	1100.46	948.526	920.299	902.259	MRPS33
ENSG00000090266	0.0667334	0.441509	0.652044	1882.75	1860.64	1837.86	2246.28	2112.63	2202.46	1835.49	NDUFB2
ENSG00000090273	0.234712	0.00189101	0.0114053	2856.16	2702.66	3021.95	3386.66	3515.91	3665.56	3386.05	NUDC
ENSG00000090316	-0.0868185	0.13497	0.309571	3317.03	3213.11	3521.99	3660.64	3239.77	3229.98	3219.85	MAEA
ENSG00000090339	0.485307	1.5e-12	8.11e-11	1068.48	1008.37	994.635	1006.11	1339.64	1410.6	1528.88	ICAM1
ENSG00000090372	0.115556	0.0186254	0.0710049	3258.13	3438.71	3416.39	3393.92	3761.25	3664.44	3550.19	STRN4
ENSG00000090376	-0.48773	0.0270405	0.095043	67.1672	76.3399	70.6572	57.155	45.1679	48.0253	51.6166	IRAK3
ENSG00000090432	-0.122026	0.045419	0.14014	1764.95	1649.85	1601.04	1717.37	1598.33	1536.81	1503.08	MUL1
ENSG00000090447	0.226886	0.152262	0.335274	167.401	135.589	140.538	160.578	138.583	205.504	186.852	TFAP4
ENSG00000090470	0.0671062	0.407725	0.623423	854.573	728.077	866.521	852.788	823.288	871.156	904.323	PDCD7
ENSG00000090487	0.0111161	0.839586	0.919374	3772.73	3662.04	3790.64	4038.95	3880.33	3978.28	3682.33	SPG21
ENSG00000090512	-0.881976	0.0370434	0.120501	29.9669	35.3214	16.3055	20.8661	9.23889	12.2855	19.6143	FETUB
ENSG00000090520	-0.18672	0.00139492	0.00890537	2932.62	2903.19	3170.25	3240.6	2748.06	2673.78	2653.09	DNAJB11
ENSG00000090530	0.103597	0.193829	0.391935	737.806	732.635	868.074	792.912	832.526	854.403	842.383	P3H2
ENSG00000090539	0.637639	0.011791	0.0497339	25.8335	42.1578	38.0462	41.7322	55.4333	64.7783	52.649	CHRD
ENSG00000090554	0.404597	0.426738	0.638961	10.3334	5.69701	10.8703	11.7939	18.4778	7.81807	12.388	FLT3LG
ENSG00000090565	0.102611	0.049818	0.150488	2403.55	2498.71	2326.25	2331.56	2526.32	2567.68	2599.41	RAB11FIP3
ENSG00000090581	-0.351282	2.52e-09	7.17e-08	2496.55	2531.75	2581.7	2751.6	2029.48	2115.35	1950.08	GNPTG
ENSG00000090612	-0.367289	2.02e-08	4.83e-07	1352.64	1301.2	1295.12	1234.73	1051.18	975.025	985.878	ZNF268
ENSG00000090615	-0.0501005	0.340331	0.558971	3155.83	2923.7	3126.77	3162.57	2996.48	2910.56	3055.7	GOLGA3
ENSG00000090621	0.0974228	0.0701188	0.193068	2741.46	2785.84	2813.09	3006.53	2979.03	3110.48	3018.54	PABPC4
ENSG00000090661	0.0799205	0.233829	0.443698	1764.95	1631.62	1781.96	1947.8	1860.1	1908.73	1885.04	CERS4
ENSG00000090674	-0.161373	0.0143157	0.057753	1033.34	1024.32	958.919	1012.46	887.96	913.597	898.129	MCOLN1
ENSG00000090686	-0.0738662	0.134455	0.308798	2912.99	2882.68	3048.35	2905.83	2834.29	2753.08	2788.33	USP48
ENSG00000090776	0.107127	0.0247861	0.0888402	5922.08	6149.35	5949.18	6398.63	6506.23	6698.97	6521.24	EFNB1
ENSG00000090857	0.0490124	0.567781	0.753562	4112.7	4387.83	3936.61	3372.14	3966.56	3839.79	4455.55	PDPR
ENSG00000090861	0.304589	1.09e-11	4.87e-10	4397.9	4477.85	4536.03	4306.58	5396.54	5560.88	5456.91	AARS
ENSG00000090863	0.0579793	0.218722	0.424523	11191.1	11297.2	10896.7	10346.9	11556.8	11244.6	11337.1	GLG1
ENSG00000090889	0.394803	4.82e-05	0.000507116	295.536	334.984	293.499	312.991	396.246	397.605	423.256	KIF4A
ENSG00000090905	0.0487501	0.48963	0.692789	6342.65	6529.91	6025.27	5329.93	6218.8	6047.84	6523.31	TNRC6A
ENSG00000090924	0.124025	0.0984285	0.247872	3506.13	3315.66	3020.4	2798.78	3372.19	3442.18	3512	PLEKHG2
ENSG00000090932	-0.034365	0.603587	0.779278	1512.81	1619.09	1440.32	1651.14	1493.62	1545.74	1515.46	DLL3
ENSG00000090971	-0.0796136	0.268675	0.482304	2279.55	2375.65	2481.54	2784.26	2356.94	2404.62	2283.52	NAT14
ENSG00000090975	0.488162	8.38e-06	0.000110303	507.371	448.924	470.53	391.013	613.873	727.081	571.912	PITPNM2
ENSG00000090989	-0.126765	0.0109329	0.0469658	3193.03	3360.09	3282.84	3236.97	3036.51	3056.87	2886.4	EXOC1
ENSG00000091009	0.186469	0.0333512	0.111705	758.473	732.635	862.639	906.314	878.721	948.22	961.102	RBM27
ENSG00000091039	-0.158966	0.0142253	0.0575117	6622.69	6456.99	6247.34	5634.75	5615.19	5311.82	5836.81	OSBPL8
ENSG00000091073	0.29014	0.0609779	0.174129	147.768	116.219	134.326	128.825	185.804	161.946	136.268	DTX2
ENSG00000091106	0.104088	0.792143	0.894717	13.4334	31.9032	20.1878	30.8455	14.3716	30.1554	33.0346	NLRC4
ENSG00000091127	0.0837609	0.321898	0.539533	617.938	560.585	605.633	677.695	638.51	641.082	679.275	PUS7
ENSG00000091128	-0.108227	0.74748	0.870754	31.0002	47.8548	28.7287	20.8661	32.8494	22.3373	33.0346	LAMB4
ENSG00000091129	0.0556026	0.324372	0.542073	17660.8	17374.7	16794.7	15331.1	17191.5	17366.2	17788.1	NRCAM
ENSG00000091136	0.146889	0.007382	0.0344668	7156.92	7215.83	7273.81	6478.47	7910.54	7557.84	7883.92	LAMB1
ENSG00000091137	-0.553049	0.138232	0.314717	26.8669	54.6913	24.07	29.0311	17.4512	31.2723	19.6143	SLC26A4
ENSG00000091140	0.0608369	0.305172	0.521308	3383.16	3430.74	3545.28	3821.22	3832.09	3714.7	3550.19	DLD
ENSG00000091157	0.0539585	0.562756	0.750367	1030.24	1112.06	1016.38	844.623	1026.54	972.791	1113.89	WDR7
ENSG00000091164	0.172671	0.0163843	0.0641428	2535.82	2322.1	2681.09	2877.71	2949.26	2996.55	2866.79	TXNL1
ENSG00000091262	0.13814	0.580521	0.76284	36.167	66.0853	52.0223	71.6705	55.4333	69.2458	61.94	ABCC6
ENSG00000091317	0.00988831	0.871361	0.936313	1985.05	1988.25	2014.12	2128.34	1911.42	2076.26	2143.12	CMTM6
ENSG00000091409	-0.136526	0.0098585	0.043416	3613.6	3581.14	3542.18	3284.14	3160.73	3221.05	3182.68	ITGA6
ENSG00000091428	-0.375914	0.0481205	0.146703	97.1341	83.1763	103.268	83.4644	68.7784	79.2976	65.037	RAPGEF4
ENSG00000091436	-0.0313418	0.674888	0.827574	1930.28	2034.97	1849.51	1642.98	1846.75	1854	1768.39	MAP3K20
ENSG00000091482	0.145679	0.735229	0.863358	17.5668	10.2546	13.9761	12.7011	15.3981	12.2855	17.5497	SMPX
ENSG00000091483	0.00961575	0.886962	0.944672	1164.58	1102.94	1165.45	1232.91	1199	1216.27	1110.79	FH
ENSG00000091490	0.00551913	0.895877	0.949603	8388.67	8471.45	8062.68	8133.24	8330.4	8331.83	8219.43	SEL1L3
ENSG00000091513	-0.104219	0.761855	0.877984	28.9336	41.0184	27.9523	36.2889	39.0086	14.5193	39.2286	TF
ENSG00000091527	0.0543949	0.177665	0.370152	8176.83	8130.77	8416.74	8391.8	8562.4	8575.31	8658.17	CDV3
ENSG00000091536	0.0281104	0.937877	0.969747	19.6335	25.0668	19.4113	19.0517	19.5043	16.753	26.8406	MYO15A
ENSG00000091542	0.14507	0.0257449	0.0915367	2058.42	1914.19	2146.89	2268.96	2304.59	2325.32	2333.07	ALKBH5
ENSG00000091592	-0.25976	7.43e-05	0.000745156	4110.63	4219.2	4396.27	4858.17	3622.67	3817.45	3579.1	NLRP1
ENSG00000091622	0.525688	0.000529703	0.00394478	124.001	153.819	165.384	132.454	234.052	175.348	212.661	PITPNM3
ENSG00000091640	-0.0949301	0.198969	0.399069	1292.71	1278.41	1394.51	1505.08	1318.08	1304.5	1223.31	SPAG7
ENSG00000091651	0.261839	0.00214451	0.0126798	449.504	448.924	478.295	517.116	569.731	566.252	569.848	ORC6
ENSG00000091656	-0.249078	0.0169392	0.0657429	3561.93	3952.58	3282.06	2670.86	2698.78	2781	3015.44	ZFHX4
ENSG00000091732	-0.278844	8.5e-06	0.000111437	1326.81	1346.77	1352.58	1437.04	1107.64	1166.01	1105.63	ZC3HC1
ENSG00000091831	-0.370096	0.145413	0.325779	89.9007	68.3641	51.2459	53.5261	47.221	60.3108	44.3903	ESR1
ENSG00000091844	-0.284017	0.00866535	0.0391375	380.27	330.426	364.933	336.579	293.591	259.113	316.926	RGS17
ENSG00000091879	1.53784	6.52e-71	9.92e-68	451.57	404.487	406.085	369.239	1192.84	1256.48	1100.47	ANGPT2
ENSG00000091947	-0.142517	0.158328	0.344263	608.638	666.55	707.348	801.077	644.669	674.588	575.009	TMEM101
ENSG00000091972	-0.325471	8.57e-05	0.000841984	1193.51	1071.04	1033.46	1251.97	869.482	953.805	900.194	CD200
ENSG00000091986	-0.355108	5.07e-08	1.12e-06	1188.34	1156.49	1243.1	1264.67	937.234	941.519	969.36	CCDC80
ENSG00000092010	0.198552	0.0273857	0.0960686	1587.21	1612.25	1754.01	2064.84	2116.73	2041.63	1886.07	PSME1
ENSG00000092020	0.076817	0.337839	0.556351	1634.75	1510.85	1656.95	1933.29	1822.11	1754.6	1754.97	PPP2R3C
ENSG00000092036	0.442429	0.00140473	0.00894486	119.868	119.637	127.338	128.825	177.592	165.296	163.109	HAUS4
ENSG00000092051	-0.247887	0.00656404	0.0314114	457.77	470.573	464.319	475.384	418.83	355.164	404.674	JPH4
ENSG00000092054	-0.09288	0.666551	0.822806	65.1005	70.6429	65.222	63.5055	55.4333	78.1807	52.649	MYH7
ENSG00000092068	-0.51887	7.72e-06	0.000102717	266.602	247.25	263.994	263.094	190.937	182.049	172.4	SLC7A8
ENSG00000092094	-0.0779327	0.219255	0.425306	1268.94	1232.83	1250.86	1339.06	1174.37	1257.59	1188.21	OSGEP
ENSG00000092096	0.181005	0.00522062	0.0262798	1179.04	1195.23	1183.31	1183.02	1291.39	1446.34	1294.55	SLC22A17
ENSG00000092098	-0.0185156	0.837706	0.918521	980.641	1060.78	896.802	838.273	979.322	855.52	955.94	RNF31
ENSG00000092108	-0.0832901	0.201736	0.403137	1826.95	1774.05	1946.57	2046.69	1743.07	1833.9	1804.52	SCFD1
ENSG00000092140	-0.00618078	0.924543	0.963359	953.774	959.376	934.072	1001.57	943.393	951.571	978.651	G2E3
ENSG00000092148	0.0514095	0.479709	0.685131	5172.91	5150.09	4835.75	4192.27	4955.12	4957.77	5122.43	HECTD1
ENSG00000092199	-0.0354136	0.533978	0.727794	19310.1	18960.8	20027.8	21781.5	20103.8	19454.7	19049.6	HNRNPC
ENSG00000092200	0.297393	0.570515	0.755738	13.4334	12.5334	5.43517	11.7939	6.15926	15.6361	17.5497	RPGRIP1
ENSG00000092201	-0.040518	0.330291	0.548501	7096.99	7058.59	7291.66	7035.5	6940.46	6816.24	7015.73	SUPT16H
ENSG00000092203	-0.0411807	0.407072	0.622955	3470.99	3526.45	3457.54	3571.73	3559.02	3303.69	3359.21	TOX4
ENSG00000092208	0.00685408	0.950661	0.97639	259.369	252.947	291.17	293.033	290.512	279.217	259.115	GEMIN2
ENSG00000092295	-0.174368	0.354231	0.573357	102.301	93.4309	92.3978	78.9283	88.2827	67.012	87.7483	TGM1
ENSG00000092330	0.121285	0.0603123	0.172753	1399.14	1500.59	1476.81	1554.07	1614.75	1697.64	1527.85	TINF2
ENSG00000092421	0.0304048	0.578049	0.761365	4413.4	4376.44	4067.83	4026.25	4333.04	4180.43	4412.19	SEMA6A
ENSG00000092439	-0.0256859	0.658531	0.817963	2992.56	2932.82	2837.93	2646.37	2774.75	2758.66	2868.85	TRPM7
ENSG00000092445	0.727472	4.11e-24	8.37e-22	583.838	579.955	616.503	644.127	1000.88	996.246	1017.88	TYRO3
ENSG00000092470	0.75838	1.35e-07	2.73e-06	119.868	111.661	150.632	140.619	202.229	233.425	232.275	WDR76
ENSG00000092529	0.369837	0.104697	0.259431	38.2336	56.9701	51.2459	53.5261	62.6191	73.7132	57.8106	CAPN3
ENSG00000092531	0.116539	0.0351535	0.116013	1557.25	1616.81	1614.24	1667.47	1774.89	1738.96	1736.38	SNAP23
ENSG00000092607	0.00451816	0.992925	0.996654	16.5335	15.9516	15.529	13.6083	8.21234	31.2723	7.22633	TBX15
ENSG00000092621	0.289303	9.93e-05	0.000954934	1230.71	1166.75	1382.86	1370.81	1572.66	1632.86	1523.72	PHGDH
ENSG00000092758	0.739135	5.63e-11	2.18e-09	214.935	235.856	224.395	282.146	406.511	392.02	400.545	COL9A3
ENSG00000092820	0.148194	0.00253824	0.0145638	10685.8	10596.4	11319.1	11472.7	12049.6	12602.7	11987.4	EZR
ENSG00000092841	-0.00903463	0.89772	0.950251	37686	37590	40318.8	45662.3	40929.3	40968.9	38294.4	MYL6
ENSG00000092847	0.105456	0.063757	0.179859	5581.08	5519.26	5354.42	5024.19	5789.7	5492.75	6043.27	AGO1
ENSG00000092850	0.343865	0.17918	0.372172	34.1003	39.879	39.5991	41.7322	58.513	51.3759	38.1963	TEKT2
ENSG00000092853	0.345641	0.00340122	0.0185315	209.768	189.141	215.077	193.238	237.131	260.23	273.568	CLSPN
ENSG00000092871	0.113948	0.0564844	0.164656	2099.75	1958.63	2066.92	1903.35	2118.78	2133.22	2264.94	RFFL
ENSG00000092929	0.199413	0.347718	0.567056	65.1005	53.5518	53.5752	51.7116	61.5926	65.8952	65.037	UNC13D
ENSG00000092931	0.00460237	0.942933	0.972636	994.075	942.285	971.342	958.026	959.818	953.805	995.169	MFSD11
ENSG00000092964	0.174392	0.000787432	0.00550703	11203.5	10978.1	10861.8	11963.5	12294.9	13211.4	12588.3	DPYSL2
ENSG00000092969	-0.178564	0.00623737	0.0301989	2404.59	2396.16	2421.75	2094.77	2020.24	2094.13	2059.5	TGFB2
ENSG00000092978	-0.0250634	0.702568	0.844987	1140.81	1058.5	1156.14	1114.07	1116.88	1129.15	1051.95	GPATCH2
ENSG00000093000	0.00513999	0.927351	0.964663	3087.62	3133.35	3122.11	2838.7	2948.23	3111.59	3108.35	NUP50
ENSG00000093009	0.273738	0.178785	0.371585	80.6006	68.3641	108.703	125.197	124.212	116.154	109.427	CDC45
ENSG00000093010	0.123119	0.588851	0.768642	48.5671	48.9942	58.2339	46.2683	56.4599	49.1422	59.8753	COMT
ENSG00000093072	0.0865062	0.306269	0.52246	445.37	426.136	420.061	428.209	459.891	454.565	454.226	ADA2
ENSG00000093100	0.281146	0.639728	0.804613	4.13337	20.5092	7.76452	6.35055	9.23889	7.81807	17.5497	AC016026.1
ENSG00000093144	-0.15355	0.0130602	0.0537797	2406.65	2332.35	2487.75	2651.81	2226.57	2304.1	2134.86	ECHDC1
ENSG00000093167	0.134757	0.0204949	0.0765241	2312.62	2143.21	2365.85	2396.88	2610.5	2501.78	2483.79	LRRFIP2
ENSG00000093183	0.175951	0.00326346	0.0179366	2204.12	2146.63	2226.09	1975.02	2461.65	2357.71	2425.98	SEC22C
ENSG00000093217	0.248425	0.342932	0.562024	51.6671	59.2489	35.7168	36.2889	60.566	43.5578	56.7783	XYLB
ENSG00000094631	0.124207	0.0143171	0.057753	2517.22	2694.68	2581.7	2529.33	2839.42	2774.3	2821.36	HDAC6
ENSG00000094804	0.220821	0.0943567	0.240378	159.135	156.098	145.197	163.3	192.99	183.166	168.27	CDC6
ENSG00000094841	-0.0393379	0.615214	0.788676	768.806	803.278	829.251	915.387	825.341	796.326	801.09	UPRT
ENSG00000094880	-0.107927	0.0560304	0.163785	1791.81	1868.62	1892.21	1900.63	1661.97	1757.95	1769.42	CDC23
ENSG00000094914	-0.0407465	0.509581	0.708605	1293.74	1343.35	1315.31	1417.08	1321.16	1272.11	1321.39	AAAS
ENSG00000094916	0.089404	0.0793783	0.211802	9411.67	9313.46	9006.85	8575.06	9411.35	9541.4	10013.6	CBX5
ENSG00000094975	0.0207447	0.661537	0.82023	6125.65	5879.31	6264.42	5860.65	6067.9	6024.38	6270.39	SUCO
ENSG00000095002	-0.00118972	0.984213	0.99229	1522.11	1481.22	1583.96	1562.24	1525.44	1609.41	1478.3	MSH2
ENSG00000095015	-0.151098	0.00958865	0.042445	1977.82	2094.22	1983.84	1899.72	1749.23	1766.88	1854.07	MAP3K1
ENSG00000095059	0.311401	5.95e-05	0.000612976	797.74	914.939	902.238	939.882	1168.21	1097.88	1043.69	DHPS
ENSG00000095066	0.487758	1.04e-06	1.73e-05	333.769	283.711	332.322	293.94	456.812	434.461	419.127	HOOK2
ENSG00000095139	0.120001	0.00689829	0.0326235	5620.34	5403.04	5345.87	5327.21	5805.1	5921.63	5954.49	ARCN1
ENSG00000095203	0.111344	0.587888	0.768253	83.7007	60.3883	59.0104	81.6499	76.9907	75.947	77.4249	EPB41L4B
ENSG00000095209	0.071006	0.444525	0.654399	873.174	720.101	915.437	945.325	945.446	913.597	867.159	TMEM38B
ENSG00000095261	-0.0296412	0.587756	0.768165	1698.81	1742.14	1687.23	1771.8	1714.33	1697.64	1656.89	PSMD5
ENSG00000095303	1.38088	0.0248317	0.0889551	9.30007	2.2788	8.54098	3.62889	26.6901	7.81807	12.388	PTGS1
ENSG00000095319	-0.037336	0.564184	0.751107	2823.09	2814.32	2631.4	2422.28	2575.6	2581.08	2652.06	NUP188
ENSG00000095321	0.302433	8.73e-07	1.48e-05	1055.04	1149.66	1120.42	1148.54	1378.65	1377.1	1382.29	CRAT
ENSG00000095370	0.541984	0.0007638	0.0053817	84.734	116.219	90.8449	104.33	142.689	138.492	149.688	SH2D3C
ENSG00000095380	0.371018	0.000264446	0.00218746	407.137	451.203	484.506	519.838	665.2	577.42	566.751	NANS
ENSG00000095383	-0.0320893	0.85645	0.928377	85.7673	105.964	91.6214	99.7944	80.0704	102.752	98.0716	TBC1D2
ENSG00000095397	0.160622	0.0508685	0.152634	573.505	549.191	508.576	535.261	577.944	634.381	601.85	WHRN
ENSG00000095464	-0.258317	0.31026	0.526596	49.6004	68.3641	55.1281	41.7322	53.3802	42.441	38.1963	PDE6C
ENSG00000095485	-0.219696	0.00281228	0.0158375	880.407	855.69	840.121	904.5	703.182	794.093	745.344	CWF19L1
ENSG00000095539	0.265566	0.0117088	0.0495033	537.338	545.773	522.552	416.415	661.094	572.953	586.365	SEMA4G
ENSG00000095564	0.00332402	0.968061	0.984483	3449.29	3458.08	3175.69	2678.12	3159.7	3146.22	3282.82	BTAF1
ENSG00000095574	-0.0656807	0.290528	0.505636	1093.28	1117.75	1149.15	1107.72	1048.1	1056.56	1098.4	IKZF5
ENSG00000095587	-0.256369	0.124702	0.292327	125.034	112.801	112.586	121.568	82.1234	103.869	110.46	TLL2
ENSG00000095637	0.0139174	0.799997	0.899099	2475.89	2598.97	2407	2352.43	2451.38	2472.74	2517.86	SORBS1
ENSG00000095739	0.0495369	0.709767	0.849179	206.668	161.795	208.089	214.104	220.707	201.036	194.079	BAMBI
ENSG00000095752	1.75261	3.9e-53	3.67e-50	133.301	126.474	135.103	146.063	471.183	479.136	420.159	IL11
ENSG00000095777	-0.150419	0.0902803	0.233163	467.07	484.245	431.708	464.497	431.148	414.358	400.545	MYO3A
ENSG00000095787	0.0401606	0.361767	0.580469	6147.35	6095.8	6244.23	5984.03	6116.14	6417.52	6340.59	WAC
ENSG00000095794	-0.0622095	0.382004	0.599435	1242.08	1269.29	1346.37	1437.04	1331.43	1248.66	1226.41	CREM
ENSG00000095906	-0.141077	0.0494198	0.149659	1401.21	1392.35	1425.57	1628.46	1336.56	1353.64	1289.38	NUBP2
ENSG00000095951	0.0298924	0.777693	0.886613	639.638	656.295	538.081	514.395	585.13	550.616	657.596	HIVEP1
ENSG00000096060	0.481431	4.8e-15	3.55e-13	1225.54	1219.16	1295.9	1196.63	1796.45	1715.51	1661.02	FKBP5
ENSG00000096063	0.142145	0.0112372	0.0479501	2374.62	2481.62	2349.54	2571.07	2674.14	2627.99	2787.3	SRPK1
ENSG00000096070	0.197656	0.000968709	0.00654566	1565.51	1475.52	1462.84	1404.38	1677.37	1680.89	1720.9	BRPF3
ENSG00000096080	-0.177079	0.0380901	0.122828	701.639	673.386	691.043	800.169	613.873	671.237	618.367	MRPS18A
ENSG00000096092	0.012898	0.911461	0.957349	552.838	545.773	632.032	772.953	656.988	590.823	649.337	TMEM14A
ENSG00000096093	-0.0989635	0.103287	0.256829	1311.31	1301.2	1294.35	1346.32	1172.31	1266.53	1240.86	EFHC1
ENSG00000096384	0.533926	1.29e-25	2.8e-23	32382.9	30848.1	33268.7	34661.3	48115.1	48262.1	46059.6	HSP90AB1
ENSG00000096395	-1.09969	0.0486653	0.147918	15.5001	22.788	11.6468	8.16499	5.13272	5.58434	9.29099	MLN
ENSG00000096401	0.0279638	0.60261	0.778574	2380.82	2368.81	2309.95	2521.17	2403.14	2464.93	2457.98	CDC5L
ENSG00000096433	0.635988	0.000475166	0.00360347	98.1674	111.661	100.939	66.2272	147.822	132.907	156.915	ITPR3
ENSG00000096654	-0.231073	0.00608695	0.0295793	680.972	701.871	739.183	787.468	581.023	614.277	665.854	ZNF184
ENSG00000096696	0.679187	0.0240384	0.0867259	31.0002	23.9274	17.8584	33.5672	37.9821	45.7916	43.358	DSP
ENSG00000096717	-0.109957	0.0929354	0.237877	1831.08	1609.97	1749.35	1666.57	1547	1667.48	1553.66	SIRT1
ENSG00000096746	-0.0431854	0.517099	0.714593	8618.07	8105.7	8970.35	9825.21	8888.84	8698.16	8272.08	HNRNPH3
ENSG00000096872	-0.06072	0.396189	0.612256	825.64	835.181	868.074	842.809	836.633	835.417	754.635	IFT74
ENSG00000096968	-0.276246	0.000602227	0.0044049	748.139	779.35	713.56	684.952	620.032	623.212	566.751	JAK2
ENSG00000097007	0.040885	0.422016	0.635015	4639.7	4813.97	4447.52	4373.72	4671.8	4672.97	4748.73	ABL1
ENSG00000097021	0.295864	5.38e-05	0.000558819	1376.41	1436.78	1507.09	1681.08	1853.94	1868.52	1807.61	ACOT7
ENSG00000097033	0.0952821	0.0391071	0.124967	4977.61	4682.94	4897.08	4958.87	5299.02	5117.49	5222.57	SH3GLB1
ENSG00000097046	0.281455	0.00117745	0.00769584	421.603	385.118	413.073	415.508	473.236	510.408	508.94	CDC7
ENSG00000097096	-0.0233151	0.915989	0.959658	79.5673	67.2247	88.5156	61.6911	82.1234	53.6096	83.6189	SYDE2
ENSG00000099139	-0.159805	0.0243581	0.0876394	1372.28	1287.52	1337.05	1209.33	1184.63	1088.95	1220.22	PCSK5
ENSG00000099194	0.329965	3.26e-14	2.18e-12	60770.8	60856.6	58559.3	57102.3	72919.5	74426.9	76348.2	SCD
ENSG00000099203	-0.0152174	0.852341	0.926753	511.504	483.106	501.588	527.096	504.033	490.305	507.908	TMED1
ENSG00000099204	-0.0577564	0.452164	0.660578	2184.48	2118.15	2007.13	1802.65	2012.02	1801.51	2027.5	ABLIM1
ENSG00000099219	-0.12944	0.141317	0.319425	430.903	412.463	410.743	417.322	382.901	377.501	385.06	ERMP1
ENSG00000099246	0.0515343	0.413122	0.627492	6240.35	5914.63	6578.1	6945.69	6893.24	6709.02	6363.3	RAB18
ENSG00000099250	0.118987	0.0143301	0.057794	2596.79	2710.64	2581.7	2628.22	2824.02	2851.36	2887.43	NRP1
ENSG00000099256	0.0312733	0.65029	0.811643	1532.45	1481.22	1627.44	1708.3	1640.42	1694.29	1537.14	PRTFDC1
ENSG00000099260	-1.28101	3.18e-24	6.56e-22	277.969	324.729	320.675	303.012	121.132	132.907	124.912	PALMD
ENSG00000099282	0.353111	0.0232694	0.0846052	118.834	111.661	93.1743	105.238	140.636	134.024	134.203	TSPAN15
ENSG00000099284	-0.0615379	0.288985	0.503841	2838.59	2956.75	3014.96	3178.9	2833.26	3001.02	2786.27	H2AFY2
ENSG00000099290	-0.133046	0.048297	0.147108	3387.29	3422.76	3431.14	3002.9	2953.36	2869.23	3233.27	WASHC2A
ENSG00000099308	0.155359	0.133997	0.308269	414.37	360.051	361.05	328.414	390.086	395.371	435.644	MAST3
ENSG00000099326	-0.109804	0.241253	0.452533	1113.94	1129.15	954.26	889.077	913.623	909.13	1012.72	MZF1
ENSG00000099330	0.347974	0.018286	0.0699674	119.868	123.055	115.691	106.145	158.088	145.193	139.365	OCEL1
ENSG00000099331	0.0636453	0.352852	0.571978	5713.35	5774.48	5328.79	4778.34	5544.36	5574.28	5802.74	MYO9B
ENSG00000099337	-0.892853	0.000113057	0.00106834	73.3672	69.5035	78.4217	92.5366	31.8228	49.1422	46.455	KCNK6
ENSG00000099338	-0.127929	0.413119	0.627492	148.801	119.637	145.973	134.269	133.451	107.219	136.268	CATSPERG
ENSG00000099341	0.135446	0.0650184	0.182428	4149.9	4335.42	4516.62	5157.55	4986.95	5173.33	4804.48	PSMD8
ENSG00000099364	-0.0474849	0.318701	0.535737	3583.63	3609.62	3549.94	3665.18	3370.14	3504.73	3581.16	FBXL19
ENSG00000099365	0.295992	0.00514533	0.0259669	267.635	265.48	270.982	284.868	357.237	299.32	345.831	STX1B
ENSG00000099377	0.0444969	0.866978	0.934387	36.167	36.4608	38.8226	40.825	46.1944	31.2723	40.261	HSD3B7
ENSG00000099381	-0.146507	0.0540973	0.159597	1779.41	1910.78	1652.29	1543.18	1526.47	1585.95	1548.5	SETD1A
ENSG00000099385	0.117006	0.202507	0.404155	945.507	961.654	1029.58	1168.5	1219.53	1116.87	1005.49	BCL7C
ENSG00000099617	0.227341	0.446063	0.655441	32.0336	19.3698	38.8226	41.7322	42.0883	37.9735	37.164	EFNA2
ENSG00000099622	0.0624748	0.197253	0.396511	10202.2	10225	10517.8	11059	11312.5	10857.1	10731.1	CIRBP
ENSG00000099624	0.0527139	0.624104	0.794256	752.273	883.036	831.58	1034.23	997.8	920.299	806.252	ATP5F1D
ENSG00000099625	0.160509	0.0150749	0.0601232	963.074	1027.74	953.483	929.902	1059.39	1081.13	1103.56	CBARP
ENSG00000099769	-0.577113	0.0406798	0.128853	41.3337	37.6002	46.5871	38.1033	26.6901	31.2723	24.776	IGFALS
ENSG00000099783	-0.00413406	0.946276	0.97436	9735.11	9283.84	10431.6	10879.4	10218.2	10228.3	9721.48	HNRNPM
ENSG00000099785	0.391977	4.04e-06	5.81e-05	649.972	660.853	687.16	751.18	917.73	972.791	818.64	MARCHF2
ENSG00000099795	0.0385813	0.682841	0.8326	1032.31	1044.83	1177.88	1361.74	1224.67	1195.05	1140.73	NDUFB7
ENSG00000099797	0.075124	0.360839	0.579754	1290.64	1278.41	1382.86	1556.79	1480.28	1532.34	1344.1	TECR
ENSG00000099800	-0.133908	0.0843634	0.221556	1940.62	1891.41	2132.91	2306.16	1939.14	1946.7	1772.51	TIMM13
ENSG00000099804	-0.156601	0.0188319	0.0716402	3166.16	3204	3367.47	3727.77	3039.59	3110.48	2914.27	CDC34
ENSG00000099810	-0.0957935	0.134361	0.308747	2342.59	2078.27	2227.64	2028.55	2002.79	2058.39	2029.57	MTAP
ENSG00000099812	-0.421496	0.373609	0.591281	10.3334	21.6486	13.9761	18.1444	11.292	6.7012	17.5497	MISP
ENSG00000099814	0.558752	3.02e-12	1.53e-10	1749.45	1838.99	1639.09	1431.6	2524.27	2403.5	2421.85	CEP170B
ENSG00000099817	-0.174051	0.00676438	0.0321756	3568.13	3611.9	3834.12	4164.15	3388.62	3448.89	3257.01	POLR2E
ENSG00000099821	0.136043	0.117938	0.281339	708.872	781.629	768.688	775.674	873.588	901.312	727.794	POLRMT
ENSG00000099822	0.625708	0.00170912	0.0105109	48.5671	77.4793	73.763	65.32	98.5481	94.9337	113.557	HCN2
ENSG00000099834	-0.0828955	0.879254	0.940299	13.4334	20.5092	13.9761	4.53611	9.23889	7.81807	19.6143	CDHR5
ENSG00000099840	0.308752	0.120292	0.285201	78.534	107.104	107.15	117.939	129.344	158.595	94.9746	IZUMO4
ENSG00000099849	1.02338	0.000125623	0.00116903	38.2336	19.3698	32.611	35.3816	74.9376	54.7265	62.9723	RASSF7
ENSG00000099860	0.774994	1.46e-11	6.32e-10	219.068	234.717	275.641	293.033	424.989	462.383	430.483	GADD45B
ENSG00000099864	0.212432	0.000191858	0.00167432	1769.08	1838.99	1777.3	1925.12	2079.78	2176.77	2096.67	PALM
ENSG00000099866	-0.879193	1.75e-06	2.74e-05	112.634	127.613	133.55	106.145	60.566	73.7132	61.94	MADCAM1
ENSG00000099875	0.190431	5.18e-05	0.000541714	4726.5	4628.25	4450.62	4429.96	5159.41	5282.78	5159.6	MKNK2
ENSG00000099889	-0.0822691	0.110273	0.268571	3975.26	4334.28	4288.35	4042.58	3883.41	3953.71	3951.77	ARVCF
ENSG00000099899	-0.0819104	0.175127	0.367069	1264.81	1252.2	1320.75	1246.52	1184.63	1230.79	1190.28	TRMT2A
ENSG00000099901	-0.0235533	0.771314	0.882867	3114.49	3072.96	3376.01	3798.54	3447.13	3403.09	3013.38	RANBP1
ENSG00000099904	0.129831	0.0405578	0.128674	1493.18	1496.03	1455.85	1371.72	1561.37	1530.11	1678.57	ZDHHC8
ENSG00000099910	0.102448	0.22627	0.434229	1044.71	1141.68	965.907	1017.9	1049.13	1056.56	1247.06	KLHL22
ENSG00000099917	0.10623	0.0356883	0.117269	2499.65	2551.12	2474.55	2599.19	2713.15	2799.99	2660.32	MED15
ENSG00000099940	0.185271	0.00101307	0.00679153	1568.61	1532.49	1479.14	1584.01	1725.62	1752.36	1776.64	SNAP29
ENSG00000099942	0.0710732	0.107593	0.264313	3944.26	3904.73	3892.36	3819.4	4038.42	4139.11	4081.84	CRKL
ENSG00000099949	0.109866	0.0662387	0.184803	1716.38	1763.79	1658.5	1584.01	1815.95	1768	1852	LZTR1
ENSG00000099953	0.245935	0.0141495	0.0572316	366.836	348.657	433.26	403.714	436.281	476.902	472.808	MMP11
ENSG00000099954	-0.1519	0.0966329	0.244807	1260.68	1375.26	1163.9	1046.93	1018.33	1106.82	1142.79	CECR2
ENSG00000099956	0.0476494	0.474518	0.680714	3707.63	3723.56	3755.7	4338.33	3955.27	4169.27	3913.57	SMARCB1
ENSG00000099957	0.920898	1.62e-05	0.000195888	40.3003	43.2972	41.152	40.825	75.9642	82.6482	76.3926	P2RX6
ENSG00000099958	-0.359282	0.419072	0.632317	21.7002	14.8122	14.7526	20.8661	9.23889	10.0518	22.7113	DERL3
ENSG00000099968	-0.0385172	0.412545	0.62735	3305.66	3288.31	3205.97	3344.02	3138.14	3243.38	3215.72	BCL2L13
ENSG00000099974	-0.368784	0.0443924	0.137516	128.134	102.546	103.268	88.9077	82.1234	78.1807	84.6513	DDTL
ENSG00000099977	-0.12047	0.372523	0.590412	313.102	362.33	363.38	417.322	319.255	407.657	279.762	DDT
ENSG00000099984	-0.0841451	0.790276	0.893856	22.7335	29.6244	27.1758	32.66	21.5574	30.1554	27.873	GSTT2
ENSG00000099991	0.02239	0.757369	0.876026	4141.63	4395.81	3857.42	3593.5	3925.5	3953.71	4293.47	CABIN1
ENSG00000099992	0.466016	4.95e-07	8.8e-06	438.137	391.954	404.532	363.796	542.015	585.238	528.554	TBC1D10A
ENSG00000099994	-0.0486672	0.850086	0.925724	34.1003	53.5518	52.7988	52.6189	42.0883	41.3241	56.7783	SUSD2
ENSG00000099995	-0.0674109	0.161525	0.348081	4433.04	4410.62	4272.82	4551.53	4311.48	4085.5	4245.98	SF3A1
ENSG00000099999	0.325585	4.77e-06	6.74e-05	726.439	732.635	751.606	779.303	960.844	967.207	884.709	RNF215
ENSG00000100003	0.106562	0.117109	0.280024	833.907	807.835	803.628	797.448	895.146	884.559	838.254	SEC14L2
ENSG00000100014	0.0198742	0.761586	0.877788	1331.98	1491.48	1483.02	1463.35	1407.39	1526.76	1455.59	SPECC1L
ENSG00000100023	0.0917354	0.0830207	0.219054	1885.85	1841.27	1837.09	1897	1946.33	1974.62	2041.95	PPIL2
ENSG00000100027	0.0715378	0.454147	0.662252	550.771	648.319	540.411	503.508	575.891	616.511	571.912	YPEL1
ENSG00000100028	0.0458573	0.371527	0.589258	2514.12	2403	2542.1	2591.93	2618.71	2596.72	2570.51	SNRPD3
ENSG00000100029	-0.00498228	0.941881	0.971957	2203.08	2253.74	2406.23	2630.04	2342.57	2391.21	2366.11	PES1
ENSG00000100030	0.0935063	0.0589903	0.169955	6360.22	6673.47	6201.52	6040.28	6653.03	6747	6819.59	MAPK1
ENSG00000100031	0.445899	0.00331229	0.0181469	120.901	146.983	112.586	120.66	187.857	149.66	171.367	GGT1
ENSG00000100033	-0.116097	0.709082	0.84877	26.8669	26.2062	29.5052	36.2889	29.7697	31.2723	21.679	PRODH
ENSG00000100034	0.0526592	0.471566	0.678448	1330.94	1567.82	1427.12	1338.15	1416.63	1540.16	1447.33	PPM1F
ENSG00000100036	0.4901	3.82e-06	5.52e-05	266.602	268.899	305.922	270.352	391.113	425.526	358.219	SLC35E4
ENSG00000100038	0.0751293	0.766773	0.88046	103.334	112.801	71.4336	60.7838	81.0969	68.1289	123.88	TOP3B
ENSG00000100056	0.00698714	0.926123	0.964249	608.638	587.931	592.433	597.859	597.448	616.511	585.333	ESS2
ENSG00000100058	-0.196502	0.00481351	0.0246445	892.807	928.612	878.168	928.088	824.314	792.976	755.667	CRYBB2P1
ENSG00000100060	0.366618	0.0620232	0.176272	80.6006	113.94	120.35	77.1138	121.132	147.426	111.492	MFNG
ENSG00000100065	0.282263	0.00247671	0.0142853	381.303	411.324	448.013	390.105	507.112	467.967	514.102	CARD10
ENSG00000100068	0.0427492	0.865781	0.933687	39.267	63.8065	55.1281	69.8561	48.2475	53.6096	74.3279	LRP5L
ENSG00000100075	0.245897	0.000491077	0.00370283	2376.69	2295.89	2535.12	2773.38	2949.26	3072.5	2861.63	SLC25A1
ENSG00000100077	0.0305599	0.75139	0.87308	626.205	576.537	521	497.157	599.501	557.317	540.942	GRK3
ENSG00000100078	0.338338	0.0202095	0.0757876	122.968	133.31	156.067	163.3	181.698	197.686	169.303	PLA2G3
ENSG00000100083	-0.0366912	0.526772	0.722328	2297.12	2496.43	2247.05	2271.68	2313.83	2281.76	2208.16	GGA1
ENSG00000100084	-0.159886	0.021291	0.0787679	966.174	984.443	987.647	1082.32	886.933	912.481	901.226	HIRA
ENSG00000100092	0.744372	7.84e-06	0.00010392	89.9007	76.3399	76.0923	91.6294	133.451	156.361	130.074	SH3BP1
ENSG00000100095	-0.0857528	0.29683	0.51261	610.705	546.913	567.587	551.591	531.749	518.226	558.492	SEZ6L
ENSG00000100097	0.423356	1.14e-07	2.34e-06	1295.81	1292.08	1278.04	1511.43	1727.67	1966.8	1716.77	LGALS1
ENSG00000100099	0.0208367	0.767913	0.880942	1570.68	1632.76	1591.73	1409.82	1655.81	1480.97	1581.53	HPS4
ENSG00000100100	-0.200688	0.0601947	0.172466	350.303	344.099	353.286	340.208	344.918	285.918	274.6	PIK3IP1
ENSG00000100104	-0.0766651	0.302303	0.518062	906.241	808.975	880.497	936.253	821.234	868.923	824.834	SRRD
ENSG00000100105	0.0546677	0.289948	0.504984	2002.62	1978	1941.91	1979.56	2031.53	2103.06	2020.27	PATZ1
ENSG00000100106	0.156766	0.0210246	0.0780452	1696.75	1835.58	1597.94	1710.11	1821.09	2036.05	1858.2	TRIOBP
ENSG00000100109	-0.155151	0.0122291	0.0511565	1467.34	1393.49	1357.24	1343.6	1245.2	1278.81	1220.22	TFIP11
ENSG00000100116	-0.226115	0.0231834	0.0843489	755.373	737.192	828.475	865.489	691.89	770.638	584.3	GCAT
ENSG00000100122	-1.48732	2.64e-18	2.98e-16	170.501	192.559	199.548	208.661	82.1234	53.6096	70.1986	CRYBB1
ENSG00000100124	0.0414926	0.57504	0.758903	642.738	655.156	658.432	703.097	690.864	685.756	677.21	ANKRD54
ENSG00000100129	0.0515096	0.291089	0.506034	5083.01	5177.44	5218.54	5455.12	5572.08	5462.6	5239.09	EIF3L
ENSG00000100138	0.136099	0.101353	0.253198	1436.34	1452.74	1515.63	1809	1689.69	1768	1667.22	SNU13
ENSG00000100139	0.231502	0.0014147	0.00898811	2335.35	2185.37	2320.82	1924.22	2557.12	2516.3	2644.84	MICALL1
ENSG00000100142	0.502959	0.232116	0.441614	10.3334	15.9516	12.4232	24.495	23.6105	14.5193	28.9053	POLR2F
ENSG00000100147	0.188461	0.292199	0.507251	115.734	135.589	104.821	81.6499	122.159	122.855	126.977	CCDC134
ENSG00000100150	-0.100832	0.268789	0.482363	674.772	683.641	622.715	567.014	613.873	618.744	547.136	DEPDC5
ENSG00000100151	0.0997938	0.240744	0.451974	692.339	744.029	746.947	847.345	826.367	849.936	761.861	PICK1
ENSG00000100154	-0.230836	0.00449109	0.0233075	3364.56	3284.89	3025.06	2666.32	2589.97	2498.43	2794.52	TTC28
ENSG00000100156	-0.0984038	0.758995	0.87661	29.9669	41.0184	28.7287	26.3094	21.5574	26.8048	39.2286	SLC16A8
ENSG00000100162	0.717639	0.000861547	0.00595326	49.6004	58.1095	42.7049	64.4127	75.9642	99.4012	88.7806	CENPM
ENSG00000100167	-0.0160797	0.752097	0.873253	9231.87	9657.56	8841.46	8673.04	8858.04	9066.73	9069.04	SEPTIN3
ENSG00000100196	0.705558	0.00210009	0.0124769	53.7338	33.0426	55.1281	41.7322	75.9642	79.2976	71.2309	KDELR3
ENSG00000100197	-0.152386	0.29947	0.51517	181.868	152.68	168.49	143.341	131.398	161.946	143.494	CYP2D6
ENSG00000100201	-0.0515165	0.480276	0.685742	39810.5	40300.6	36905.6	32572	35842.8	34602.8	37805.1	DDX17
ENSG00000100207	0.161642	0.0174051	0.0671946	1808.35	1919.89	1816.12	1603.97	1966.86	1995.84	2030.6	TCF20
ENSG00000100209	0.0746584	0.51649	0.714146	287.269	291.687	311.357	357.445	310.016	367.449	310.732	HSCB
ENSG00000100211	0.0185985	0.796539	0.897047	996.141	1153.07	1063.74	1140.38	1141.52	1086.71	1077.76	CBY1
ENSG00000100216	-0.160285	0.041015	0.129646	1826.95	1834.44	1952	2205.46	1699.96	1875.22	1676.51	TOMM22
ENSG00000100219	0.251973	0.000101076	0.000969067	1305.11	1178.14	1291.24	1322.73	1528.52	1566.96	1461.78	XBP1
ENSG00000100220	-0.0468294	0.444996	0.654836	3267.43	3148.17	3241.69	3485.55	3397.86	3143.98	3002.02	RTCB
ENSG00000100221	0.13856	0.00823681	0.0377189	2202.05	2343.75	2221.43	2221.79	2490.39	2406.85	2519.92	JOSD1
ENSG00000100225	0.149985	0.00740652	0.0345731	2566.82	2410.97	2408.56	2562.9	2747.03	2879.28	2654.13	FBXO7
ENSG00000100226	0.139665	0.00979493	0.0431842	1819.71	1950.65	1865.04	1835.31	2033.58	2043.87	2092.54	GTPBP1
ENSG00000100227	0.020001	0.682758	0.8326	3279.83	3325.91	3234.7	3303.19	3194.6	3410.91	3389.15	POLDIP3
ENSG00000100228	0.526648	1.87e-06	2.91e-05	233.535	232.438	207.313	231.342	352.104	317.19	305.57	RAB36
ENSG00000100234	0.0635331	0.276039	0.490037	1247.24	1206.63	1259.41	1230.19	1274.97	1297.8	1303.84	TIMP3
ENSG00000100239	0.0485799	0.328451	0.546779	3076.26	3035.36	2917.13	3044.64	3030.36	3196.47	3136.23	PPP6R2
ENSG00000100241	-0.0650563	0.258615	0.471332	7155.89	7659.05	7025.34	6568.28	6846.02	6825.18	6690.55	SBF1
ENSG00000100242	0.175657	0.0007927	0.00553212	3898.8	4223.76	4032.12	4192.27	4568.12	4801.41	4478.26	SUN2
ENSG00000100243	0.150341	0.0153989	0.0609973	3234.36	3245.01	3271.19	3709.63	3731.48	3824.15	3651.36	CYB5R3
ENSG00000100246	0.154089	0.162075	0.348959	351.336	347.517	385.12	455.425	422.936	409.89	454.226	DNAL4
ENSG00000100258	0.202619	0.000863746	0.00595648	1507.65	1526.8	1447.31	1600.34	1686.61	1804.86	1757.03	LMF2
ENSG00000100263	0.177801	0.00130995	0.00842818	1432.21	1509.71	1462.06	1495.1	1683.53	1664.13	1655.86	RHBDD3
ENSG00000100266	0.262591	8.3e-06	0.000109479	1308.21	1394.63	1419.35	1409.82	1636.31	1646.26	1697.15	PACSIN2
ENSG00000100271	-0.00701499	0.9447	0.973697	462.937	502.476	543.517	610.56	553.307	515.993	515.134	TTLL1
ENSG00000100276	-0.429482	0.35131	0.570742	7.23339	21.6486	21.7407	20.8661	16.4247	10.0518	13.4203	RASL10A
ENSG00000100280	0.0276273	0.563984	0.751081	3846.1	4100.7	3913.32	4054.37	3982.99	4104.49	4077.71	AP1B1
ENSG00000100281	0.104946	0.116526	0.279081	910.374	943.424	881.273	968.913	986.508	1006.3	993.104	HMGXB4
ENSG00000100284	0.128834	0.017655	0.0680488	1567.58	1578.07	1563	1623.93	1763.6	1715.51	1713.67	TOM1
ENSG00000100285	-0.171232	0.134131	0.308398	232.502	239.274	250.018	234.97	223.786	201.036	212.661	NEFH
ENSG00000100288	0.236805	0.0669881	0.186421	253.169	230.159	201.101	185.073	260.742	242.36	262.212	CHKB
ENSG00000100290	-0.849019	0.0793417	0.211798	20.6668	15.9516	10.0939	17.2372	9.23889	7.81807	9.29099	BIK
ENSG00000100292	1.28979	1.12e-64	1.38e-61	734.706	687.059	841.674	760.252	1899.1	1885.27	1774.58	HMOX1
ENSG00000100294	0.0495675	0.640369	0.804908	312.069	265.48	290.393	322.064	314.122	309.372	301.441	MCAT
ENSG00000100296	-0.146021	0.0170661	0.0661054	1217.28	1175.86	1158.47	1153.08	1064.53	1072.19	1050.91	THOC5
ENSG00000100297	0.339629	0.000101657	0.000974116	386.47	387.396	375.026	394.641	486.581	513.759	464.55	MCM5
ENSG00000100299	0.312582	6.1e-05	0.00062607	870.074	773.653	933.296	899.964	1061.45	1131.39	1052.98	ARSA
ENSG00000100300	0.2067	0.00818197	0.0375372	1043.67	1042.55	1170.89	1212.05	1338.61	1334.66	1200.6	TSPO
ENSG00000100302	-0.111948	0.219768	0.425967	584.871	540.076	486.836	574.271	484.528	507.058	523.393	RASD2
ENSG00000100304	0.0773377	0.318167	0.535048	707.839	665.41	657.655	748.458	719.607	724.847	754.635	TTLL12
ENSG00000100307	0.0210202	0.916303	0.959797	118.834	83.1763	90.8449	144.248	119.079	113.92	100.136	CBX7
ENSG00000100311	0.0182961	0.916631	0.959886	90.9341	91.1521	93.9507	78.9283	90.3358	91.5831	87.7483	PDGFB
ENSG00000100314	0.226106	0.175713	0.367712	117.801	107.104	98.6094	128.825	112.92	151.894	132.139	CABP7
ENSG00000100316	0.0153548	0.820552	0.909231	30964.1	30540.5	32361.8	36416.8	33628.5	34140.4	30993.7	RPL3
ENSG00000100319	0.0133796	0.905692	0.954391	347.203	348.657	359.497	396.456	428.068	345.112	326.217	ZMAT5
ENSG00000100320	-0.00981764	0.87917	0.94026	6448.05	6616.5	6081.95	5756.32	5842.06	6103.68	6599.7	RBFOX2
ENSG00000100321	0.234633	0.00164433	0.0101916	965.141	1045.97	998.518	891.799	1118.93	1214.03	1108.73	SYNGR1
ENSG00000100324	-0.0638901	0.310853	0.527186	1281.34	1410.58	1317.64	1350.85	1324.24	1282.16	1237.77	TAB1
ENSG00000100325	-0.0251015	0.680825	0.831297	1527.28	1530.22	1559.12	1576.75	1606.54	1526.76	1432.88	ASCC2
ENSG00000100330	-0.0137808	0.88176	0.9417	539.404	545.773	494.6	455.425	530.723	495.889	482.099	MTMR3
ENSG00000100335	0.108459	0.0493693	0.149534	2310.55	2498.71	2335.57	2326.12	2461.65	2565.44	2627.29	MIEF1
ENSG00000100336	0.45197	4.43e-09	1.21e-07	649.972	755.423	722.877	768.417	1017.3	994.012	961.102	APOL4
ENSG00000100342	1.32201	1.21e-06	1.98e-05	26.8669	21.6486	38.0462	36.2889	85.2031	92.7	55.746	APOL1
ENSG00000100344	0.302029	0.0234474	0.0850592	465.004	489.942	416.955	304.826	518.404	526.044	502.746	PNPLA3
ENSG00000100345	0.449301	1.1e-19	1.52e-17	18134.1	17536.5	17241.1	16145.8	23663.9	23578.2	23470.1	MYH9
ENSG00000100347	-0.214206	0.00286148	0.0160597	2078.05	2052.06	2200.47	2383.27	1979.18	1914.31	1743.61	SAMM50
ENSG00000100348	-0.173888	0.00600278	0.0293143	2060.48	1962.05	2066.14	2277.13	1839.57	1865.17	1860.26	TXN2
ENSG00000100350	0.0159891	0.776711	0.886172	2513.09	2619.48	2388.37	2363.31	2500.66	2527.47	2462.11	FOXRED2
ENSG00000100353	0.0183598	0.763098	0.878905	3473.06	3451.25	3560.03	3901.96	3643.2	3800.7	3488.25	EIF3D
ENSG00000100354	-0.0656971	0.424671	0.637169	5260.74	5200.23	4905.63	4178.66	4494.21	4440.66	5067.72	TNRC6B
ENSG00000100359	0.137949	0.0283611	0.0986155	1498.35	1494.89	1373.54	1432.5	1514.15	1645.15	1622.83	SGSM3
ENSG00000100360	0.212882	0.00322431	0.0177387	1762.88	1690.87	1566.88	1452.46	1896.03	1880.8	1844.78	IFT27
ENSG00000100364	0.632302	1.09e-25	2.39e-23	1511.78	1665.8	1604.15	1665.66	2588.94	2518.54	2387.79	KIAA0930
ENSG00000100372	0.155076	0.0537126	0.158746	754.339	748.586	816.828	842.809	948.526	814.196	880.58	SLC25A17
ENSG00000100376	0.162983	0.0375085	0.121574	651.005	606.161	630.479	616.003	700.102	748.301	655.531	FAM118A
ENSG00000100379	0.238116	0.000780508	0.00547407	818.406	835.181	810.616	894.521	967.004	1039.8	965.231	KCTD17
ENSG00000100380	0.131605	0.0299528	0.102779	17798.3	16870	18186.1	19737.5	20411.8	20334.8	18903	ST13
ENSG00000100387	0.0376762	0.723205	0.856068	1811.45	1797.97	2091.76	2505.75	2216.31	2200.23	1905.69	RBX1
ENSG00000100393	-0.014707	0.889648	0.946228	5729.88	5805.25	4869.91	4096.11	4808.33	4786.89	5620.02	EP300
ENSG00000100395	-0.0605073	0.310192	0.526596	1430.14	1505.15	1431.78	1401.66	1349.9	1430.71	1366.81	L3MBTL2
[truncated: 17,779 more rows]

## Sheet: Significantly upregulated IDs
ID	log2FoldChange	pvalue	padj	1	2	3	4	5	6	7	Gene name
ENSG00000187688	1.00213	0.00039511	0.00308264	26.8669	27.3456	23.2936	20.8661	41.0617	48.0253	57.8106	TRPV2
ENSG00000172350	1.00707	1.52e-05	0.000185599	50.6337	61.5277	52.0223	29.0311	103.681	96.0506	89.8129	ABCG4
ENSG00000198576	1.01003	0.000168354	0.00150099	21.7002	39.879	30.2816	25.4022	61.5926	52.4928	61.94	ARC
ENSG00000275183	1.01342	0.00992854	0.043637	16.5335	9.11521	10.0939	14.5155	29.7697	23.4542	22.7113	LENG9
ENSG00000167711	1.0144	0.00686425	0.0325021	17.5668	14.8122	10.0939	12.7011	29.7697	30.1554	22.7113	SERPINF2
ENSG00000184557	1.01453	7.26e-50	5.13e-47	1117.04	1142.82	1249.31	1303.68	2515.03	2425.84	2360.94	SOCS3
ENSG00000171621	1.01778	6.94e-23	1.25e-20	244.902	213.068	230.606	232.249	454.759	508.175	437.709	SPSB1
ENSG00000134668	1.022	2.44e-46	1.56e-43	776.039	744.029	762.476	697.653	1409.44	1565.85	1563.98	SPOCD1
ENSG00000099849	1.02338	0.000125623	0.00116903	38.2336	19.3698	32.611	35.3816	74.9376	54.7265	62.9723	RASSF7
ENSG00000259871	1.02369	5.85e-07	1.03e-05	49.6004	44.4366	57.4575	76.2066	109.84	113.92	125.945	AC130456.1
ENSG00000185386	1.02617	2.8e-20	4.04e-18	221.135	252.947	207.313	205.939	447.573	489.188	413.965	MAPK11
ENSG00000081051	1.02814	0.00235298	0.0136955	26.8669	27.3456	10.0939	24.495	39.0086	50.259	44.3903	AFP
ENSG00000088340	1.03374	1.31e-09	3.94e-08	87.834	69.5035	73.763	60.7838	146.796	155.245	145.559	FER1L4
ENSG00000196136	1.03512	0.000567345	0.00419161	20.6668	20.5092	17.8584	24.495	45.1679	46.9084	36.1316	SERPINA3
ENSG00000223823	1.03978	0.00829887	0.0379678	7.23339	13.6728	19.4113	13.6083	25.6636	24.5711	34.067	LINC01342
ENSG00000148908	1.04018	0.000645202	0.00468287	19.6335	29.6244	18.6349	19.0517	41.0617	52.4928	39.2286	RGS10
ENSG00000076344	1.0412	3.59e-13	2.1e-11	124.001	150.401	125.785	110.681	277.167	282.567	226.081	RGS11
ENSG00000227218	1.04182	2.14e-06	3.27e-05	58.9005	53.5518	44.2578	34.4744	86.2296	99.4012	107.363	AL157935.1
ENSG00000164488	1.04429	1.09e-05	0.000138701	32.0336	34.182	31.0581	33.5672	72.8846	69.2458	59.8753	DACT2
ENSG00000163520	1.04641	1.68e-23	3.17e-21	267.635	243.832	229.053	241.321	469.13	559.55	490.358	FBLN2
ENSG00000197406	1.05054	1.54e-32	4.91e-30	430.903	370.305	430.155	391.92	872.562	877.858	776.314	DIO3
ENSG00000165507	1.05092	4e-15	2.99e-13	165.335	194.838	176.255	135.176	346.972	380.852	313.829	DEPP1
ENSG00000135406	1.05126	2.71e-27	6.7e-25	228.368	236.995	267.1	247.672	520.457	510.408	497.584	PRPH
ENSG00000061656	1.05472	0.000207221	0.0017858	26.8669	35.3214	21.7407	19.9589	46.1944	53.6096	59.8753	SPAG4
ENSG00000255150	1.06211	0.00846178	0.0384906	13.4334	9.11521	28.7287	20.8661	23.6105	39.0904	52.649	EID3
ENSG00000166741	1.06415	1.47e-18	1.75e-16	128.134	156.098	161.502	156.042	306.936	316.073	323.12	NNMT
ENSG00000178038	1.06772	0.0103089	0.0448799	13.4334	5.69701	10.0939	15.4228	22.5839	23.4542	24.776	ALS2CL
ENSG00000224411	1.06828	1.22e-05	0.000153165	33.0669	35.3214	38.8226	24.495	64.6722	73.7132	69.1663	HSP90AA2P
ENSG00000172216	1.06844	3.87e-14	2.54e-12	199.435	149.262	208.866	227.713	460.918	426.643	353.058	CEBPB
ENSG00000196878	1.06963	9.28e-11	3.47e-09	82.6673	68.3641	104.045	105.238	189.91	183.166	199.24	LAMB3
ENSG00000137673	1.07013	1.56e-31	4.66e-29	492.904	396.512	478.295	469.034	957.765	1044.27	897.097	MMP7
ENSG00000123146	1.07062	0.00183519	0.0111384	37.2003	15.9516	20.9642	12.7011	47.221	43.5578	45.4226	ADGRE5
ENSG00000124772	1.07438	0.000184425	0.0016197	20.6668	19.3698	27.1758	24.495	42.0883	56.9602	47.4873	CPNE5
ENSG00000254545	1.07753	0.000121812	0.00113748	26.8669	26.2062	24.07	18.1444	46.1944	49.1422	54.7136	AL354919.2
ENSG00000198768	1.07923	0.00229238	0.0134215	19.6335	10.2546	13.9761	15.4228	28.7432	33.506	32.0023	APCDD1L
ENSG00000129667	1.07948	6.16e-11	2.37e-09	65.1005	71.7823	83.0804	68.0416	159.114	150.777	148.656	RHBDF2
ENSG00000140403	1.0844	1.93e-12	1.02e-10	99.2008	120.777	99.3859	101.609	222.76	186.517	257.051	DNAJA4
ENSG00000112096	1.08492	2.1e-122	1.04e-118	4151.97	3913.84	4237.1	4130.58	8713.3	8659.07	8784.12	SOD2
ENSG00000185519	1.08752	0.00600093	0.0293125	15.5001	21.6486	10.8703	8.16499	23.6105	29.0385	35.0993	FAM131C
ENSG00000260401	1.08962	0.00889881	0.0400274	10.3334	13.6728	10.0939	8.16499	19.5043	26.8048	20.6467	AP002761.4
ENSG00000270607	1.09121	5.62e-06	7.77e-05	37.2003	55.8307	27.9523	47.1755	81.0969	91.5831	92.9099	AC009549.1
ENSG00000183876	1.0942	1.04e-15	8.29e-14	143.634	159.516	111.809	135.176	312.069	281.451	280.794	ARSI
ENSG00000169692	1.10104	8.23e-07	1.4e-05	37.2003	30.7638	45.8107	37.1961	81.0969	83.765	80.5219	AGPAT2
ENSG00000274051	1.10309	0.00177333	0.010835	12.4001	15.9516	14.7526	15.4228	24.637	35.7398	34.067	RF02271
ENSG00000115594	1.10447	1.21e-36	4.54e-34	354.436	309.917	342.415	312.084	737.058	695.808	695.792	IL1R1
ENSG00000163823	1.10553	2.6e-05	0.000296235	23.7669	22.788	26.3994	29.9383	57.4864	54.7265	54.7136	CCR1
ENSG00000112280	1.1069	0.00134375	0.00862318	16.5335	11.394	20.9642	14.5155	33.8759	40.2072	29.9376	COL9A1
ENSG00000143217	1.11012	0.0102058	0.0445391	12.4001	9.11521	15.529	7.25777	29.7697	15.6361	26.8406	NECTIN4
ENSG00000147223	1.12474	0.00849004	0.0385482	12.4001	9.11521	13.1997	6.35055	20.5309	20.1036	26.8406	RIPPLY1
ENSG00000153551	1.1276	0.0007818	0.00548119	16.5335	10.2546	24.8465	26.3094	47.221	46.9084	36.1316	CMTM7
ENSG00000122877	1.12763	5.34e-05	0.000555794	32.0336	19.3698	26.3994	19.9589	56.4599	52.4928	51.6166	EGR2
ENSG00000215217	1.13201	0.00279755	0.015777	9.30007	17.091	17.082	18.1444	41.0617	40.2072	20.6467	C5orf49
ENSG00000179583	1.13542	4.01e-26	8.93e-24	474.304	501.336	447.237	346.559	964.951	942.636	1001.36	CIITA
ENSG00000156427	1.14389	0.000840384	0.00582379	16.5335	18.2304	11.6468	22.6805	41.0617	29.0385	43.358	FGF18
ENSG00000153789	1.14508	0.00670316	0.0319228	7.23339	12.5334	12.4232	13.6083	15.3981	29.0385	32.0023	FAM92B
ENSG00000103196	1.14536	4.79e-13	2.77e-11	87.834	68.3641	89.292	78.0211	191.964	165.296	181.691	CRISPLD2
ENSG00000171303	1.14635	1.1e-05	0.000139512	33.0669	25.0668	25.6229	23.5878	62.6191	61.4277	53.6813	KCNK3
ENSG00000273179	1.15271	4.11e-05	0.000441029	32.0336	33.0426	22.5171	17.2372	53.3802	60.3108	58.843	AC092535.4
ENSG00000211445	1.1611	2.36e-31	6.97e-29	223.202	198.256	222.065	236.785	499.926	501.473	479.002	GPX3
ENSG00000182712	1.1795	0.0105495	0.0457061	13.4334	5.69701	9.31743	6.35055	21.5574	21.2205	16.5173	CMC4
ENSG00000104783	1.17958	3.63e-06	5.26e-05	34.1003	38.7396	24.07	26.3094	68.7784	77.0638	60.9076	KCNN4
ENSG00000135744	1.18684	6.64e-19	8.52e-17	118.834	140.146	104.045	132.454	274.087	276.983	290.085	AGT
ENSG00000235568	1.19089	6.76e-06	9.15e-05	21.7002	35.3214	36.4933	22.6805	65.6988	61.4277	72.2633	NFAM1
ENSG00000124920	1.20183	3.51e-05	0.000384375	23.7669	22.788	21.7407	18.1444	48.2475	41.3241	58.843	MYRF
ENSG00000239474	1.20351	0.00184074	0.0111573	14.4668	9.11521	13.1997	9.97944	30.7963	23.4542	26.8406	KLHL41
ENSG00000225075	1.20697	0.00402134	0.0213228	8.26673	11.394	8.54098	11.7939	22.5839	27.9217	18.582	AL603832.1
ENSG00000233532	1.20857	0.00432962	0.0226662	7.23339	12.5334	19.4113	8.16499	23.6105	24.5711	35.0993	LINC00460
ENSG00000235180	1.21878	0.00065769	0.00475953	17.5668	10.2546	17.082	15.4228	34.9025	25.6879	45.4226	LINC00601
ENSG00000111181	1.22035	3.7e-12	1.82e-10	55.8004	64.9459	66.7749	51.7116	138.583	137.375	142.462	SLC6A12
ENSG00000255521	1.22437	0.000881375	0.00604433	9.30007	15.9516	15.529	15.4228	26.6901	43.5578	28.9053	AL356215.1
ENSG00000170293	1.23017	3.34e-06	4.9e-05	26.8669	20.5092	26.3994	23.5878	60.566	54.7265	56.7783	CMTM8
ENSG00000215481	1.23299	0.000598447	0.00438211	17.5668	35.3214	10.8703	18.1444	40.0352	58.0771	43.358	BCRP3
ENSG00000262227	1.23669	0.0068061	0.0322963	7.23339	11.394	5.43517	12.7011	26.6901	16.753	20.6467	AC004771.3
ENSG00000150991	1.23695	1.67e-193	3.31e-189	16409.5	16710.5	16206.1	17083.9	38793.1	40175.9	38424.5	UBC
ENSG00000054179	1.23735	3.73e-12	1.83e-10	54.7671	50.1336	59.7868	64.4127	137.557	142.959	126.977	ENTPD2
ENSG00000086300	1.23991	3.74e-37	1.45e-34	254.202	226.741	237.594	273.981	591.289	607.576	561.589	SNX10
ENSG00000179750	1.24031	0.00115776	0.00760172	10.3334	10.2546	11.6468	21.7733	26.6901	36.8566	33.0346	APOBEC3B
ENSG00000187634	1.24572	0.00487846	0.0249187	6.20005	10.2546	11.6468	9.97944	25.6636	14.5193	27.873	SAMD11
ENSG00000056558	1.25016	2.9e-28	7.44e-26	187.035	172.05	159.949	156.042	377.768	396.488	426.353	TRAF1
ENSG00000120129	1.2533	1.35e-43	7.41e-41	305.869	308.778	318.345	334.765	824.314	738.249	706.115	DUSP1
ENSG00000130270	1.25656	8.01e-08	1.7e-06	42.367	56.9701	32.611	63.5055	111.893	99.4012	136.268	ATP8B3
ENSG00000159733	1.26223	1.14e-06	1.88e-05	23.7669	39.879	23.2936	27.2166	66.7253	64.7783	71.2309	ZFYVE28
ENSG00000104951	1.26264	0.00510322	0.0257888	13.4334	20.5092	4.65871	8.16499	28.7432	30.1554	22.7113	IL4I1
ENSG00000271303	1.26505	2.5e-24	5.2e-22	117.801	110.522	119.574	117.939	277.167	278.1	285.956	SRXN1
ENSG00000260249	1.26991	0.00557516	0.0277258	8.26673	6.83641	8.54098	19.0517	20.5309	20.1036	37.164	AC007608.3
ENSG00000168140	1.2703	7.23e-46	4.33e-43	293.469	296.244	340.863	344.744	774.013	786.275	755.667	VASN
ENSG00000233009	1.28187	0.00504637	0.0255457	9.30007	11.394	5.43517	9.97944	14.3716	26.8048	23.7436	NALCN-AS1
ENSG00000100292	1.28979	1.12e-64	1.38e-61	734.706	687.059	841.674	760.252	1899.1	1885.27	1774.58	HMOX1
ENSG00000181577	1.29344	5.02e-09	1.36e-07	29.9669	39.879	37.2697	38.1033	84.1765	82.6482	100.136	C6orf223
ENSG00000204389	1.29742	5.19e-61	5.4e-58	1056.08	1044.83	1102.56	1258.32	2661.83	2969.75	2601.48	HSPA1A
ENSG00000124216	1.29967	7.72e-09	2e-07	29.9669	30.7638	34.9404	38.1033	87.2562	81.5313	79.4896	SNAI1
ENSG00000124145	1.30064	1.74e-42	8.6e-40	289.336	290.547	363.38	332.043	775.04	799.677	792.831	SDC4
ENSG00000126353	1.30259	4.43e-07	7.96e-06	28.9336	28.485	23.2936	26.3094	54.4068	68.1289	74.3279	CCR7
ENSG00000104518	1.31374	5.35e-09	1.44e-07	64.0672	46.7154	40.3755	37.1961	138.583	97.1675	112.524	GSDMD
ENSG00000278464	1.31505	0.000243652	0.00203675	14.4668	12.5334	13.9761	9.97944	32.8494	31.2723	30.97	AC068506.1
ENSG00000100342	1.32201	1.21e-06	1.98e-05	26.8669	21.6486	38.0462	36.2889	85.2031	92.7	55.746	APOL1
ENSG00000160447	1.32552	1.01e-11	4.54e-10	43.4003	63.8065	46.5871	59.8766	145.769	117.271	136.268	PKN3
ENSG00000073150	1.32762	0.000217749	0.00185551	15.5001	19.3698	12.4232	17.2372	36.9556	56.9602	26.8406	PANX2
ENSG00000188783	1.32917	0.00505758	0.0255828	10.3334	3.4182	8.54098	8.16499	21.5574	20.1036	16.5173	PRELP
ENSG00000248323	1.33253	0.00227279	0.0133335	24.8002	7.97581	9.31743	9.97944	33.8759	21.2205	42.3256	LUCAT1
ENSG00000204959	1.33409	0.00116603	0.0076414	12.4001	15.9516	5.43517	10.8867	28.7432	25.6879	27.873	ARHGEF34P
ENSG00000164181	1.3391	0.000346553	0.00274852	14.4668	9.11521	15.529	10.8867	30.7963	25.6879	39.2286	ELOVL7
ENSG00000046604	1.35897	6.62e-60	6.54e-57	335.836	386.257	383.567	354.724	974.189	942.636	894	DSG2
ENSG00000084734	1.35906	0.000206982	0.00178491	9.30007	14.8122	11.6468	14.5155	30.7963	37.9735	27.873	GCKR
ENSG00000169067	1.36012	0.000174047	0.00154156	14.4668	9.11521	14.7526	11.7939	30.7963	36.8566	29.9376	ACTBL2
ENSG00000196155	1.36328	3.36e-11	1.36e-09	66.1339	75.2005	62.1162	38.1033	170.406	157.478	135.236	PLEKHG4
ENSG00000073350	1.36984	2.9e-06	4.3e-05	17.5668	31.9032	29.5052	21.7733	83.15	63.6614	48.5196	LLGL2
ENSG00000177191	1.37354	0.00255152	0.014623	7.23339	5.69701	7.76452	9.97944	21.5574	18.9867	19.6143	B3GNT8
ENSG00000101255	1.37683	4.98e-50	3.64e-47	252.135	249.529	288.84	291.218	723.713	709.211	682.372	TRIB3
ENSG00000237686	1.38197	4.38e-08	9.81e-07	27.9002	23.9274	24.07	38.1033	76.9907	79.2976	67.1016	AL109615.3
ENSG00000198286	1.38575	0.00582199	0.0287007	5.16671	13.6728	6.21162	6.35055	12.3185	21.2205	26.8406	CARD11
ENSG00000166592	1.39576	3.01e-31	8.74e-29	140.534	140.146	132.773	167.836	379.821	404.306	363.381	RRAD
ENSG00000148288	1.39669	0.000527035	0.00393199	5.16671	13.6728	14.7526	9.97944	27.7167	31.2723	27.873	GBGT1
ENSG00000204388	1.40099	3.71e-122	1.47e-118	1389.84	1363.86	1450.41	1441.58	3707.87	3953.71	3530.58	HSPA1B
ENSG00000171017	1.40609	1.65e-05	0.000199287	11.3668	21.6486	13.9761	16.33	42.0883	41.3241	41.2933	LRRC8E
ENSG00000224596	1.40866	4.91e-06	6.9e-05	23.7669	15.9516	17.082	15.4228	54.4068	40.2072	48.5196	ZMIZ1-AS1
ENSG00000174225	1.41151	0.00670092	0.0319197	6.20005	9.11521	8.54098	4.53611	23.6105	8.93494	23.7436	ARL13A
ENSG00000162390	1.41312	0.0114397	0.0485876	3.10002	2.2788	6.98807	11.7939	15.3981	15.6361	18.582	ACOT11
ENSG00000078795	1.41801	0.0102604	0.044724	7.23339	7.97581	11.6468	0.907222	15.3981	18.9867	21.679	PKD2L2
ENSG00000137261	1.42261	1.49e-06	2.37e-05	28.9336	21.6486	24.8465	14.5155	50.3006	55.8434	74.3279	KIAA0319
ENSG00000106538	1.43802	1.56e-06	2.48e-05	18.6001	19.3698	20.1878	16.33	40.0352	55.8434	55.746	RARRES2
ENSG00000188015	1.44836	2.73e-14	1.85e-12	49.6004	37.6002	45.0342	49.8972	125.238	123.972	124.912	S100A3
ENSG00000189143	1.45853	8.21e-35	2.9e-32	127.101	135.589	115.691	133.362	345.945	355.164	349.961	CLDN4
ENSG00000174130	1.48031	3e-05	0.000335933	13.4334	18.2304	20.1878	9.97944	33.8759	37.9735	57.8106	TLR6
ENSG00000121900	1.48378	3.07e-07	5.71e-06	14.4668	25.0668	20.1878	28.1239	66.7253	68.1289	49.552	TMEM54
ENSG00000267801	1.48735	0.00123243	0.00800753	12.4001	7.97581	3.88226	9.97944	19.5043	22.3373	28.9053	AC087289.5
ENSG00000167244	1.49285	0.000255586	0.00212037	9.30007	5.69701	13.1997	9.97944	26.6901	25.6879	29.9376	IGF2
ENSG00000134470	1.49642	0.00319121	0.0176055	8.26673	6.83641	3.10581	8.16499	16.4247	15.6361	22.7113	IL15RA
ENSG00000167772	1.51058	1.52e-29	4.06e-27	115.734	119.637	130.444	164.207	375.715	354.047	406.739	ANGPTL4
ENSG00000217801	1.51306	2.3e-17	2.26e-15	48.5671	53.5518	72.9865	75.2994	181.698	188.751	171.367	AL390719.1
ENSG00000273443	1.51917	6.81e-05	0.000689561	16.5335	17.091	16.3055	6.35055	31.8228	54.7265	34.067	AL645608.9
ENSG00000156966	1.52776	8.69e-05	0.000852054	7.23339	11.394	13.9761	9.07222	27.7167	33.506	29.9376	B3GNT7
ENSG00000091879	1.53784	6.52e-71	9.92e-68	451.57	404.487	406.085	369.239	1192.84	1256.48	1100.47	ANGPT2
ENSG00000173267	1.54333	2.53e-18	2.87e-16	49.6004	63.8065	49.693	54.4333	143.716	163.063	166.206	SNCG
ENSG00000198203	1.57653	8.49e-05	0.000836062	6.20005	23.9274	16.3055	9.07222	36.9556	33.506	52.649	SULT1C2
ENSG00000134802	1.57669	1.82e-14	1.27e-12	49.6004	48.9942	43.4813	50.8044	132.424	182.049	116.654	SLC43A3
ENSG00000133317	1.57911	0.00198627	0.0118899	2.06668	9.11521	14.7526	5.44333	28.7432	24.5711	18.582	LGALS12
ENSG00000172935	1.57924	6.32e-09	1.67e-07	28.9336	23.9274	20.9642	19.0517	83.15	59.194	64.0046	MRGPRF
ENSG00000121281	1.58946	2.16e-13	1.3e-11	44.4337	35.3214	48.14	27.2166	122.159	115.037	114.589	ADCY7
ENSG00000204338	1.5961	0.00155795	0.00976029	2.06668	6.83641	7.76452	8.16499	17.4512	20.1036	19.6143	CYP21A1P
ENSG00000163359	1.60067	1.71e-10	6.07e-09	19.6335	31.9032	28.7287	30.8455	80.0704	72.5964	100.136	COL6A3
ENSG00000125740	1.601	0.000519333	0.00388184	4.13337	7.97581	10.8703	8.16499	28.7432	26.8048	16.5173	FOSB
ENSG00000133048	1.60612	1e-30	2.84e-28	94.0341	84.3157	93.1743	92.5366	287.432	299.32	246.727	CHI3L1
ENSG00000102575	1.61167	6.66e-06	9.03e-05	18.6001	12.5334	7.76452	13.6083	41.0617	42.441	35.0993	ACP5
ENSG00000101017	1.61479	6.31e-07	1.1e-05	13.4334	12.5334	16.3055	18.1444	48.2475	36.8566	54.7136	CD40
ENSG00000197905	1.61842	3.15e-13	1.88e-11	32.0336	29.6244	27.9523	33.5672	100.601	92.7	89.8129	TEAD4
ENSG00000170412	1.63794	1.7e-09	5.02e-08	22.7335	20.5092	20.9642	26.3094	75.9642	53.6096	81.5543	GPRC5C
ENSG00000197587	1.65504	7.03e-08	1.51e-06	21.7002	19.3698	16.3055	10.8867	57.4864	52.4928	49.552	DMBX1
ENSG00000182612	1.66314	9.49e-09	2.4e-07	23.7669	20.5092	17.082	13.6083	60.566	53.6096	61.94	TSPAN10
ENSG00000164266	1.67936	0.00183692	0.0111397	9.30007	3.4182	16.3055	1.81444	23.6105	26.8048	25.8083	SPINK1
ENSG00000175084	1.72043	8.1e-28	2.05e-25	57.8671	70.6429	61.3397	77.1138	206.335	227.841	225.048	DES
ENSG00000266970	1.72552	9.48e-07	1.59e-05	19.6335	14.8122	15.529	9.97944	63.6457	52.4928	32.0023	AC061992.1
ENSG00000157005	1.73498	2.8e-08	6.46e-07	10.3334	20.5092	24.07	14.5155	60.566	50.259	64.0046	SST
ENSG00000140297	1.73564	0.00132209	0.00849522	9.30007	4.5576	4.65871	3.62889	25.6636	14.5193	14.4527	GCNT3
ENSG00000179292	1.74514	0.000833511	0.00578441	6.20005	14.8122	4.65871	3.62889	25.6636	31.2723	14.4527	TMEM151A
ENSG00000095752	1.75261	3.9e-53	3.67e-50	133.301	126.474	135.103	146.063	471.183	479.136	420.159	IL11
ENSG00000196611	1.75556	0.00738112	0.0344668	1.03334	2.2788	12.4232	8.16499	36.9556	13.4024	12.388	MMP1
ENSG00000250899	1.78292	0.000115197	0.00108752	6.20005	3.4182	8.54098	12.7011	19.5043	27.9217	34.067	AC125807.2
ENSG00000154734	1.78709	1.87e-26	4.46e-24	56.8338	47.8548	62.8926	53.5261	197.096	176.465	202.337	ADAMTS1
ENSG00000169291	1.7872	0.000220737	0.00187451	6.20005	3.4182	10.0939	6.35055	28.7432	16.753	23.7436	SHE
ENSG00000128274	1.81527	0.000131119	0.00121124	4.13337	10.2546	6.98807	5.44333	19.5043	30.1554	20.6467	A4GALT
ENSG00000130600	1.81778	4.78e-07	8.54e-06	12.4001	6.83641	15.529	9.97944	36.9556	43.5578	40.261	H19
ENSG00000179331	1.82082	1.61e-18	1.88e-16	47.5337	37.6002	35.7168	28.1239	123.185	131.79	137.3	RAB39A
ENSG00000116701	1.83902	0.000737418	0.00522373	5.16671	6.83641	4.65871	3.62889	14.3716	13.4024	25.8083	NCF2
ENSG00000116661	1.84331	3.72e-36	1.34e-33	73.3672	66.0853	63.6691	74.3922	244.317	259.113	242.598	FBXO2
ENSG00000164746	1.85998	1.06e-05	0.000135867	7.23339	9.11521	6.98807	7.25777	26.6901	31.2723	24.776	C7orf57
ENSG00000170801	1.86546	2.46e-07	4.7e-06	9.30007	6.83641	15.529	17.2372	51.3272	35.7398	49.552	HTRA3
ENSG00000171631	1.87106	0.000515556	0.00386237	4.13337	3.4182	5.43517	9.97944	12.3185	31.2723	20.6467	P2RY6
ENSG00000128564	1.88618	4.57e-33	1.56e-30	54.7671	64.9459	65.222	54.4333	227.893	209.971	226.081	VGF
ENSG00000182472	1.89527	3.44e-05	0.000378487	12.4001	2.2788	16.3055	6.35055	25.6636	41.3241	40.261	CAPN12
ENSG00000163909	1.90717	0.000540292	0.00400971	7.23339	2.2788	3.88226	8.16499	30.7963	15.6361	14.4527	HEYL
ENSG00000140961	1.91354	3.34e-64	3.88e-61	134.334	153.819	144.42	168.743	610.793	567.369	521.328	OSGIN1
ENSG00000277144	1.93812	1.02e-05	0.000131097	7.23339	5.69701	8.54098	8.16499	21.5574	39.0904	25.8083	AC092757.3
ENSG00000258791	2.0044	1.79e-07	3.51e-06	8.26673	6.83641	11.6468	9.07222	42.0883	32.3892	35.0993	LINC00520
ENSG00000148344	2.01926	1.04e-16	9.42e-15	24.8002	17.091	31.8345	26.3094	117.026	96.0506	96.0069	PTGES
ENSG00000198074	2.04	3.65e-08	8.27e-07	9.30007	7.97581	9.31743	12.7011	32.8494	48.0253	41.2933	AKR1B10
ENSG00000079393	2.06576	6.25e-09	1.65e-07	15.5001	9.11521	11.6468	11.7939	36.9556	68.1289	46.455	DUSP13
ENSG00000149451	2.14052	1.07e-10	3.94e-09	10.3334	10.2546	12.4232	17.2372	51.3272	69.2458	47.4873	ADAM33
ENSG00000137507	2.19246	3.56e-10	1.2e-08	10.3334	25.0668	11.6468	9.97944	68.7784	45.7916	76.3926	LRRC32
ENSG00000175793	2.20607	1.42e-07	2.88e-06	5.16671	10.2546	8.54098	5.44333	40.0352	32.3892	28.9053	SFN
ENSG00000109846	2.25098	1.34e-179	1.32e-175	591.071	587.931	651.444	741.2	3087.84	3111.59	3000.99	CRYAB
ENSG00000186891	2.26009	2.71e-05	0.000306555	8.26673	3.4182	1.5529	6.35055	23.6105	27.9217	17.5497	TNFRSF18
ENSG00000244342	2.28173	2.44e-15	1.89e-13	21.7002	28.485	10.8703	15.4228	85.2031	82.6482	103.233	LINC00698
ENSG00000235385	2.44261	1.26e-51	1.01e-48	43.4003	52.4124	50.4694	40.825	250.477	256.879	254.986	LINC02154
ENSG00000013588	2.44518	7.71e-07	1.32e-05	7.23339	2.2788	3.10581	7.25777	26.6901	23.4542	30.97	GPRC5A
ENSG00000127824	2.55299	2.29e-68	3.01e-65	63.0338	61.5277	51.2459	63.5055	362.37	362.982	322.088	TUBA4A
ENSG00000171812	2.6411	2.19e-16	1.91e-14	14.4668	9.11521	7.76452	11.7939	62.6191	68.1289	69.1663	COL8A2
ENSG00000243742	2.68056	3.29e-13	1.95e-11	8.26673	3.4182	9.31743	14.5155	55.4333	69.2458	50.5843	RPLP0P2
ENSG00000117472	2.72363	5.96e-09	1.59e-07	6.20005	5.69701	4.65871	2.72166	31.8228	31.2723	30.97	TSPAN1
ENSG00000054356	2.7733	2.11e-125	1.39e-121	97.1341	120.777	121.903	99.7944	803.783	765.054	688.566	PTPRN
ENSG00000170454	2.79298	4.81e-09	1.31e-07	5.16671	3.4182	5.43517	3.62889	33.8759	27.9217	30.97	KRT75
ENSG00000171658	2.86309	3.2e-07	5.92e-06	3.10002	2.2788	3.10581	4.53611	29.7697	24.5711	17.5497	NMRAL2P
ENSG00000164220	2.91234	1.01e-74	1.82e-71	40.3003	47.8548	49.693	39.9178	365.449	317.19	323.12	F2RL2
ENSG00000163285	2.93815	4.41e-08	9.87e-07	3.10002	6.83641	0	8.16499	39.0086	30.1554	30.97	GABRG1
ENSG00000189058	3.08146	1.7e-10	6.04e-09	5.16671	4.5576	4.65871	8.16499	71.858	49.1422	22.7113	APOD
ENSG00000147614	3.64975	1.66e-10	5.88e-09	1.03334	1.1394	6.98807	2.72166	40.0352	56.9602	23.7436	ATP6V0D2
ENSG00000172482	3.8059	3.99e-07	7.26e-06	0	2.2788	4.65871	0	24.637	40.2072	12.388	AGXT
ENSG00000140678	3.91525	1.43e-08	3.5e-07	4.13337	0	1.5529	0.907222	26.6901	21.2205	26.8406	ITGAX
ENSG00000168334	4.97827	3.54e-13	2.08e-11	2.06668	1.1394	2.32936	0	30.7963	49.1422	53.6813	XIRP1
ENSG00000235129	7.18082	1.03e-10	3.83e-09	0	0	0	0	19.5043	30.1554	26.8406	FABP7P2

## Sheet: Significantly downregulated IDs
ID	log2FoldChange	pvalue	padj	1	2	3	4	5	6	7	Gene name
ENSG00000261371	-4.447	1.77e-15	1.39e-13	81.634	92.2915	52.0223	51.7116	7.1858	1.11687	1.03233	PECAM1
ENSG00000186439	-3.09882	1.17e-23	2.25e-21	140.534	86.5945	97.833	121.568	14.3716	12.2855	12.388	TRDN
ENSG00000245322	-3.02966	3.6e-05	0.000392044	18.6001	22.788	11.6468	16.33	3.07963	0	3.097	AC097460.1
ENSG00000189120	-2.81617	3.59e-08	8.16e-07	37.2003	25.0668	38.0462	28.1239	7.1858	4.46747	2.06467	SP6
ENSG00000276966	-2.76093	5.74e-52	4.93e-49	246.969	236.995	249.241	277.61	41.0617	33.506	37.164	HIST1H4E
ENSG00000226372	-2.61111	4.15e-06	5.95e-05	35.1336	37.6002	20.1878	19.0517	6.15926	0	7.22633	DCAF8L1
ENSG00000139567	-2.52276	0.000280173	0.00229898	22.7335	22.788	10.0939	9.97944	2.05309	2.23373	4.12933	ACVRL1
ENSG00000168497	-2.49845	9.23e-05	0.000895436	13.4334	21.6486	17.8584	19.0517	0	4.46747	5.16166	CAVIN2
ENSG00000152315	-2.37502	3.76e-09	1.04e-07	38.2336	42.1578	42.7049	45.3611	3.07963	11.1687	10.3233	KCNK13
ENSG00000174279	-2.32417	7.66e-12	3.57e-10	53.7338	53.5518	62.1162	56.2477	12.3185	14.5193	7.22633	EVX2
ENSG00000264968	-2.25202	0.000107075	0.00102059	36.167	15.9516	22.5171	12.7011	6.15926	4.46747	3.097	AC090844.2
ENSG00000229558	-2.18605	8.47e-13	4.78e-11	77.5006	70.6429	67.5514	54.4333	14.3716	15.6361	14.4527	SACS-AS1
ENSG00000078596	-2.16665	0.00109371	0.00725401	15.5001	6.83641	25.6229	14.5155	4.10617	4.46747	2.06467	ITM2A
ENSG00000270933	-2.14	0.000193365	0.00168623	19.6335	12.5334	30.2816	24.495	2.05309	10.0518	3.097	AC010719.1
ENSG00000269514	-2.09976	2.16e-14	1.49e-12	96.1008	95.7097	72.9865	75.2994	15.3981	20.1036	23.7436	AC024257.3
ENSG00000172640	-2.09888	1.66e-05	0.000199746	32.0336	42.1578	29.5052	17.2372	6.15926	3.3506	11.3557	OR10AD1
ENSG00000260924	-2.06454	6.13e-25	1.32e-22	149.835	157.237	198.772	194.145	41.0617	49.1422	36.1316	LINC01311
ENSG00000176435	-2.06187	0.000331907	0.00265123	18.6001	18.2304	17.8584	16.33	1.02654	6.7012	5.16166	CLEC14A
ENSG00000251009	-2.04231	0.00260324	0.0148506	14.4668	37.6002	17.082	6.35055	7.1858	1.11687	5.16166	AC133961.1
ENSG00000244952	-2.01963	8.44e-05	0.000831498	31.0002	22.788	14.7526	34.4744	4.10617	4.46747	10.3233	AC123768.2
ENSG00000270426	-2.01098	0.00268759	0.0152438	12.4001	9.11521	14.7526	19.9589	1.02654	2.23373	7.22633	AC099343.2
ENSG00000100867	-1.95481	7.77e-10	2.47e-08	62.0005	45.576	62.8926	79.8355	12.3185	16.753	19.6143	DHRS2
ENSG00000066056	-1.89185	0.00139846	0.00892218	15.5001	18.2304	13.1997	16.33	1.02654	5.58434	6.194	TIE1
ENSG00000227060	-1.79981	0.000865836	0.00596257	22.7335	22.788	16.3055	12.7011	4.10617	7.81807	4.12933	LINC00629
ENSG00000261136	-1.79448	2.81e-41	1.32e-38	317.236	314.475	354.062	312.084	97.5216	91.5831	91.8776	AC023908.3
ENSG00000261324	-1.75613	1.38e-17	1.42e-15	195.302	133.31	185.572	176.908	49.2741	37.9735	66.0693	AC010168.2
ENSG00000274925	-1.75176	1.08e-23	2.09e-21	274.869	264.341	283.405	231.342	99.5747	82.6482	52.649	AC008741.2
ENSG00000277050	-1.7465	5.16e-10	1.7e-08	73.3672	61.5277	62.1162	90.7222	24.637	17.8699	21.679	AL122125.1
ENSG00000250436	-1.74438	0.000746316	0.00528108	23.7669	20.5092	17.082	14.5155	6.15926	4.46747	6.194	LINC02499
ENSG00000216331	-1.74356	0.00672543	0.0320134	24.8002	5.69701	14.7526	24.495	9.23889	1.11687	5.16166	HIST1H1PS1
ENSG00000227113	-1.74059	9.62e-05	0.000928341	40.3003	47.8548	18.6349	26.3094	13.3451	7.81807	8.25866	AC073210.1
ENSG00000006747	-1.73935	1.72e-17	1.74e-15	148.801	112.801	149.079	134.269	40.0352	46.9084	36.1316	SCIN
ENSG00000197238	-1.7333	5.37e-05	0.00055858	31.0002	30.7638	25.6229	34.4744	15.3981	7.81807	4.12933	HIST1H4J
ENSG00000278828	-1.72452	3.91e-10	1.31e-08	72.3339	74.0611	62.8926	66.2272	26.6901	20.1036	15.485	HIST1H3H
ENSG00000277224	-1.72247	0.00459794	0.0237312	10.3334	15.9516	13.9761	15.4228	7.1858	3.3506	2.06467	HIST1H2BF
ENSG00000138653	-1.71179	1.04e-09	3.22e-08	97.1341	77.4793	81.5275	53.5261	23.6105	22.3373	24.776	NDST4
ENSG00000166535	-1.70939	0.000139089	0.00127475	31.0002	25.0668	19.4113	26.3094	10.2654	6.7012	6.194	A2ML1
ENSG00000228459	-1.70729	0.00453632	0.0234937	15.5001	15.9516	17.082	10.8867	4.10617	1.11687	8.25866	LINC01546
ENSG00000226702	-1.70231	3.32e-08	7.58e-07	51.6671	48.9942	55.1281	64.4127	12.3185	22.3373	16.5173	MIR217HG
ENSG00000269399	-1.69655	7.5e-18	7.93e-16	133.301	140.146	152.185	185.073	51.3272	48.0253	42.3256	AC008764.6
ENSG00000241956	-1.69515	1.11e-05	0.000141312	42.367	29.6244	36.4933	28.1239	11.292	8.93494	11.3557	AC109466.1
ENSG00000207093	-1.68818	0.00776573	0.0359276	12.4001	22.788	21.7407	6.35055	4.10617	2.23373	8.25866	SNORD116-8
ENSG00000179776	-1.67239	8.04e-08	1.7e-06	51.6671	58.1095	45.8107	68.9488	16.4247	13.4024	22.7113	CDH5
ENSG00000260093	-1.66969	0.00226716	0.0133135	16.5335	23.9274	15.529	11.7939	5.13272	4.46747	6.194	AC034111.1
ENSG00000163331	-1.65501	1.69e-09	5e-08	64.0672	58.1095	71.4336	80.7427	23.6105	24.5711	17.5497	DAPL1
ENSG00000228824	-1.65209	0.000193647	0.00168795	38.2336	20.5092	22.5171	29.9383	5.13272	11.1687	10.3233	MIR4500HG
ENSG00000261889	-1.65202	5.22e-07	9.24e-06	55.8004	47.8548	78.4217	70.7633	10.2654	31.2723	19.6143	AC108134.2
ENSG00000276744	-1.65154	0.00196201	0.0117793	23.7669	17.091	15.529	14.5155	8.21234	3.3506	5.16166	AC105137.2
ENSG00000101311	-1.64767	8.28e-05	0.000817797	27.9002	28.485	27.9523	30.8455	4.10617	12.2855	11.3557	FERMT1
ENSG00000150337	-1.64508	0.000152358	0.00137847	31.0002	39.879	36.4933	19.9589	10.2654	4.46747	15.485	FCGR1A
ENSG00000237021	-1.63471	8.64e-06	0.000112986	33.0669	38.7396	33.3875	43.5466	9.23889	10.0518	16.5173	NA
ENSG00000175077	-1.61957	1.38e-09	4.14e-08	68.2005	76.3399	62.1162	76.2066	17.4512	27.9217	23.7436	RTP1
ENSG00000253819	-1.61619	0.0007862	0.00550424	18.6001	30.7638	25.6229	16.33	8.21234	10.0518	4.12933	LINC01151
ENSG00000273091	-1.61396	0.00452952	0.02347	9.30007	15.9516	23.2936	15.4228	7.1858	4.46747	4.12933	AP000255.1
ENSG00000272953	-1.61344	1.65e-12	8.82e-11	90.9341	97.9885	86.9627	112.495	29.7697	31.2723	34.067	AC092171.4
ENSG00000260619	-1.61101	0.00627879	0.0303475	16.5335	6.83641	16.3055	24.495	3.07963	6.7012	6.194	AC068870.1
ENSG00000255234	-1.60748	0.000134571	0.00123798	41.3337	37.6002	30.2816	29.9383	3.07963	18.9867	12.388	AP000446.1
ENSG00000269997	-1.60211	0.00384177	0.0205136	14.4668	18.2304	13.9761	13.6083	4.10617	5.58434	5.16166	AC068790.3
ENSG00000260495	-1.59658	1.43e-06	2.31e-05	45.467	66.0853	51.2459	60.7838	17.4512	29.0385	9.29099	AC009148.1
ENSG00000214336	-1.59591	0.00295658	0.0164905	14.4668	20.5092	17.8584	19.0517	8.21234	1.11687	8.25866	FOXI3
ENSG00000145526	-1.58297	1.21e-14	8.58e-13	140.534	144.704	123.456	108.867	35.929	48.0253	45.4226	CDH18
ENSG00000235530	-1.57492	5e-05	0.000525246	27.9002	48.9942	61.3397	38.1033	17.4512	20.1036	7.22633	AC087294.1
ENSG00000154133	-1.57347	0.00142939	0.00907265	20.6668	17.091	28.7287	20.8661	3.07963	6.7012	12.388	ROBO4
ENSG00000259904	-1.57172	0.00245743	0.0141907	17.5668	27.3456	15.529	27.2166	13.3451	2.23373	6.194	ACTG1P15
ENSG00000274444	-1.56415	3.6e-06	5.22e-05	45.467	39.879	40.3755	37.1961	11.292	15.6361	14.4527	AC078909.2
ENSG00000164093	-1.55859	0.000640887	0.00466009	23.7669	20.5092	20.9642	26.3094	4.10617	10.0518	9.29099	PITX2
ENSG00000273888	-1.55548	4.93e-09	1.34e-07	98.1674	115.08	92.3978	59.8766	35.929	27.9217	28.9053	FRMD6-AS1
ENSG00000272606	-1.55478	5.05e-05	0.000528697	32.0336	29.6244	38.8226	27.2166	12.3185	10.0518	10.3233	AC015982.1
ENSG00000260942	-1.55032	5.43e-49	3.7e-46	530.104	512.73	563.704	512.58	197.096	180.932	165.173	CAPN10-AS1
ENSG00000165568	-1.54419	0.00533836	0.0267771	13.4334	11.394	24.8465	23.5878	9.23889	7.81807	2.06467	AKR1E2
ENSG00000258458	-1.5408	0.000169529	0.00150966	48.5671	39.879	24.07	36.2889	18.4778	14.5193	5.16166	AL160314.2
ENSG00000263412	-1.54006	1.06e-13	6.64e-12	133.301	116.219	138.209	143.341	34.9025	41.3241	60.9076	AC004477.1
ENSG00000275833	-1.53276	0.00112631	0.00744028	26.8669	38.7396	27.1758	13.6083	13.3451	6.7012	7.22633	AC073107.2
ENSG00000135436	-1.52974	1.85e-05	0.000220374	59.9338	80.8975	51.2459	29.0311	16.4247	17.8699	22.7113	FAM186B
ENSG00000121207	-1.52799	3.49e-48	2.3e-45	834.94	665.41	789.652	763.881	293.591	246.828	253.954	LRAT
ENSG00000271427	-1.52399	0.000551625	0.00408463	24.8002	21.6486	20.9642	33.5672	12.3185	6.7012	7.22633	AL358072.1
ENSG00000258984	-1.52321	0.00985063	0.0434104	15.5001	19.3698	13.9761	8.16499	4.10617	3.3506	7.22633	UBE2F-SCLY
ENSG00000261970	-1.51999	0.00302341	0.0167969	32.0336	20.5092	17.082	11.7939	6.15926	6.7012	8.25866	AL391840.1
ENSG00000196747	-1.51845	0.00155028	0.00972758	23.7669	15.9516	23.2936	17.2372	8.21234	5.58434	7.22633	HIST1H2AI
ENSG00000228629	-1.51747	0.00259826	0.014835	22.7335	27.3456	10.8703	24.495	6.15926	5.58434	10.3233	AC092295.1
ENSG00000272948	-1.51741	4.75e-06	6.72e-05	45.467	44.4366	39.5991	40.825	15.3981	18.9867	10.3233	AP001412.1
ENSG00000233030	-1.51465	1.17e-08	2.9e-07	84.734	69.5035	63.6691	60.7838	26.6901	23.4542	22.7113	AC243772.2
ENSG00000268403	-1.51354	1.7e-24	3.62e-22	223.202	239.274	254.676	245.857	98.5481	74.8301	79.4896	AC132192.2
ENSG00000272716	-1.51206	0.00585869	0.0287955	27.9002	20.5092	10.0939	18.1444	11.292	3.3506	5.16166	AL121658.1
ENSG00000250220	-1.51051	9.06e-06	0.000117547	69.2339	55.8307	45.0342	31.7528	17.4512	16.753	18.582	AC053527.1
ENSG00000247728	-1.50981	8.76e-05	0.000856297	47.5337	30.7638	36.4933	29.0311	13.3451	6.7012	17.5497	AC091057.1
ENSG00000279048	-1.50918	3.15e-10	1.06e-08	96.1008	91.1521	78.4217	72.5777	30.7963	29.0385	28.9053	AC080080.1
ENSG00000158406	-1.50914	2.4e-39	1.03e-36	528.038	427.275	486.836	506.23	157.061	175.348	181.691	HIST1H4H
ENSG00000237919	-1.50623	0.00461276	0.0237829	22.7335	23.9274	16.3055	9.97944	4.10617	7.81807	7.22633	AL158840.1
ENSG00000271555	-1.50291	0.000127592	0.00118364	26.8669	28.485	35.7168	32.66	7.1858	15.6361	10.3233	AC113139.1
ENSG00000261996	-1.49778	0.000332259	0.00265233	29.9669	22.788	27.9523	22.6805	9.23889	10.0518	8.25866	AC004706.1
ENSG00000050767	-1.49289	0.0090185	0.0404554	14.4668	10.2546	12.4232	18.1444	5.13272	4.46747	5.16166	COL23A1
ENSG00000273119	-1.49259	0.00326006	0.0179253	16.5335	28.485	15.529	22.6805	10.2654	2.23373	9.29099	AP005229.2
ENSG00000277075	-1.49005	7.89e-12	3.67e-10	100.234	103.685	104.045	138.805	35.929	40.2072	43.358	HIST1H2AE
ENSG00000100122	-1.48732	2.64e-18	2.98e-16	170.501	192.559	199.548	208.661	82.1234	53.6096	70.1986	CRYBB1
ENSG00000271966	-1.48157	2.37e-09	6.78e-08	75.4339	70.6429	71.4336	88.9077	26.6901	24.5711	30.97	AC021321.1
ENSG00000197903	-1.46949	1.71e-69	2.41e-66	910.374	896.709	916.99	988.872	323.361	356.281	327.249	HIST1H2BK
ENSG00000243224	-1.46557	0.00375996	0.0201257	22.7335	19.3698	13.9761	18.1444	5.13272	4.46747	10.3233	AC006252.1
ENSG00000254427	-1.45829	0.000292277	0.00237887	34.1003	45.576	25.6229	28.1239	13.3451	16.753	6.194	AC103736.1
ENSG00000283462	-1.45333	0.000760635	0.00536322	34.1003	38.7396	27.9523	19.0517	17.4512	6.7012	8.25866	AC008505.1
ENSG00000260450	-1.4482	0.000706896	0.00505276	19.6335	22.788	27.9523	36.2889	11.292	6.7012	11.3557	LINC02134
ENSG00000188393	-1.44317	1.22e-05	0.00015331	42.367	39.879	40.3755	42.6394	14.3716	20.1036	11.3557	CLEC2A
ENSG00000254238	-1.43386	0.00818928	0.037558	17.5668	37.6002	17.8584	11.7939	11.292	8.93494	3.097	AC100782.1
ENSG00000120907	-1.43048	8.81e-10	2.77e-08	113.668	172.05	111.033	125.197	35.929	43.5578	65.037	ADRA1A
ENSG00000277383	-1.42541	4.86e-05	0.000511539	29.9669	34.182	54.3517	46.2683	16.4247	13.4024	16.5173	AC010331.1
ENSG00000200737	-1.42225	0.00593408	0.0290722	29.9669	14.8122	24.07	22.6805	7.1858	16.753	2.06467	RF00019
ENSG00000205045	-1.42123	0.00850433	0.0385865	18.6001	19.3698	15.529	10.8867	9.23889	4.46747	4.12933	SLFN12L
ENSG00000223479	-1.41485	0.0110133	0.0471984	8.26673	17.091	16.3055	18.1444	5.13272	4.46747	7.22633	LINC02238
ENSG00000261251	-1.41026	4.25e-07	7.68e-06	56.8338	64.9459	62.1162	56.2477	15.3981	24.5711	27.873	Z97055.2
ENSG00000272715	-1.40773	5.15e-05	0.000539069	29.9669	38.7396	36.4933	44.4539	13.3451	16.753	12.388	AL157904.1
ENSG00000131233	-1.3957	0.0088156	0.0397246	25.8335	19.3698	17.082	11.7939	12.3185	3.3506	5.16166	GJA9
ENSG00000231081	-1.3896	0.000109212	0.00103742	43.4003	27.3456	38.0462	34.4744	17.4512	11.1687	12.388	AL078587.1
ENSG00000279452	-1.38778	1.2e-10	4.39e-09	110.568	103.685	89.292	106.145	46.1944	32.3892	38.1963	AC006277.1
ENSG00000149488	-1.38092	0.00971442	0.0429153	16.5335	17.091	11.6468	17.2372	8.21234	3.3506	6.194	TMC2
ENSG00000050628	-1.37141	0.00127939	0.00826113	23.7669	30.7638	28.7287	30.8455	7.1858	20.1036	6.194	PTGER3
ENSG00000253671	-1.36964	4.83e-08	1.08e-06	110.568	76.3399	96.2801	73.485	25.6636	34.6229	43.358	AC027117.1
ENSG00000272455	-1.36584	5.72e-23	1.04e-20	354.436	290.547	305.922	337.486	127.291	145.193	103.233	AL391244.3
ENSG00000275481	-1.36461	0.00114512	0.0075318	23.7669	28.485	33.3875	19.0517	12.3185	7.81807	10.3233	AC025031.4
ENSG00000115252	-1.35874	4.63e-10	1.53e-08	89.9007	127.613	101.715	127.011	40.0352	51.3759	39.2286	PDE1A
ENSG00000271855	-1.35777	6.08e-08	1.33e-06	72.3339	80.8975	83.0804	68.0416	22.5839	39.0904	27.873	AC073195.1
ENSG00000271857	-1.35615	0.000283508	0.00232087	33.0669	27.3456	29.5052	32.66	14.3716	12.2855	9.29099	AL096865.1
ENSG00000113494	-1.35563	1.65e-18	1.92e-16	267.635	257.505	217.407	202.31	90.3358	94.9337	90.8453	PRLR
ENSG00000267710	-1.35097	0.00117237	0.00767278	45.467	69.5035	45.8107	17.2372	16.4247	22.3373	13.4203	EDDM13
ENSG00000250125	-1.35002	0.00648024	0.0311083	22.7335	20.5092	13.1997	30.8455	5.13272	14.5193	6.194	LINC02232
ENSG00000236197	-1.34745	8.89e-05	0.000868515	44.4337	46.7154	37.2697	29.9383	14.3716	12.2855	19.6143	AC002429.2
ENSG00000273064	-1.33201	7.31e-06	9.8e-05	54.7671	53.5518	73.763	43.5466	22.5839	18.9867	25.8083	AC017083.1
ENSG00000262251	-1.32558	3.55e-09	9.86e-08	95.0674	90.0127	79.1981	96.1655	42.0883	30.1554	35.0993	AC087388.1
ENSG00000274340	-1.32238	0.0047644	0.0244479	36.167	19.3698	24.07	16.33	5.13272	14.5193	9.29099	AC032011.1
ENSG00000274460	-1.31819	3.85e-15	2.9e-13	192.202	159.516	193.337	199.589	60.566	85.9988	78.4573	AC092119.2
ENSG00000183454	-1.31739	1.51e-19	2.05e-17	352.369	354.354	295.828	255.836	123.185	131.79	122.848	GRIN2A
ENSG00000280278	-1.31635	0.00714537	0.0335759	21.7002	18.2304	17.082	19.9589	13.3451	4.46747	5.16166	AC009108.5
ENSG00000267051	-1.31585	0.00605824	0.0295268	22.7335	29.6244	14.7526	20.8661	10.2654	3.3506	12.388	AP005229.1
ENSG00000260339	-1.31461	1.84e-05	0.000219936	60.9671	41.0184	72.2101	55.3405	31.8228	21.2205	16.5173	HEXA-AS1
ENSG00000225173	-1.31393	0.00084306	0.0058403	27.9002	26.2062	23.2936	41.7322	11.292	12.2855	12.388	AL662890.1
ENSG00000102195	-1.31365	4.35e-06	6.21e-05	87.834	69.5035	50.4694	56.2477	23.6105	23.4542	32.0023	GPR50
ENSG00000082293	-1.31132	0.00846775	0.0385089	16.5335	12.5334	19.4113	20.8661	9.23889	6.7012	5.16166	COL19A1
ENSG00000251095	-1.30697	5.13e-12	2.46e-10	137.434	136.728	148.302	114.31	47.221	54.7265	60.9076	AC097478.1
ENSG00000187837	-1.3067	5.75e-33	1.86e-30	791.54	770.235	785.77	905.407	286.406	393.137	308.667	HIST1H1C
ENSG00000250608	-1.3017	7.66e-05	0.00076458	51.6671	38.7396	43.4813	39.0105	21.5574	10.0518	20.6467	AC010210.1
ENSG00000140873	-1.30021	2.61e-11	1.08e-09	141.568	160.656	153.738	126.104	59.5395	74.8301	43.358	ADAMTS18
ENSG00000182489	-1.29533	0.00593407	0.0290722	12.4001	25.0668	25.6229	23.5878	6.15926	13.4024	7.22633	XKRX
ENSG00000086205	-1.29498	1.83e-08	4.41e-07	127.101	123.055	89.292	122.475	59.5395	50.259	30.97	FOLH1
ENSG00000231304	-1.29404	0.00386138	0.0206017	31.0002	19.3698	22.5171	19.9589	11.292	4.46747	12.388	SGO1-AS1
ENSG00000283175	-1.29329	0.00436035	0.0227875	24.8002	15.9516	18.6349	29.9383	12.3185	6.7012	8.25866	AC007920.2
ENSG00000276180	-1.28992	4.65e-19	6.13e-17	256.269	239.274	287.287	292.125	101.628	130.673	99.1039	HIST1H4I
ENSG00000225880	-1.28759	6.75e-08	1.46e-06	79.5673	69.5035	76.8688	69.8561	30.7963	32.3892	27.873	LINC00115
ENSG00000099260	-1.28101	3.18e-24	6.56e-22	277.969	324.729	320.675	303.012	121.132	132.907	124.912	PALMD
ENSG00000198959	-1.27835	8.44e-05	0.000831337	122.968	117.358	44.2578	66.2272	39.0086	33.506	35.0993	TGM2
ENSG00000231970	-1.27506	0.0114373	0.0485876	13.4334	14.8122	19.4113	19.9589	5.13272	5.58434	10.3233	AL355490.2
ENSG00000261485	-1.27266	1.64e-12	8.81e-11	144.668	144.704	132.773	134.269	47.221	60.3108	65.037	PAN3-AS1
ENSG00000196091	-1.26844	2.38e-05	0.000274924	75.4339	50.1336	52.7988	53.5261	14.3716	29.0385	28.9053	MYBPC1
ENSG00000180660	-1.26766	0.00608383	0.0295793	22.7335	25.0668	20.1878	17.2372	13.3451	8.93494	4.12933	MAB21L1
ENSG00000165973	-1.26561	0.00536502	0.0268632	22.7335	19.3698	14.7526	28.1239	9.23889	8.93494	8.25866	NELL1
ENSG00000280118	-1.26497	0.00844729	0.0384424	15.5001	25.0668	15.529	22.6805	7.1858	12.2855	5.16166	AC090983.1
ENSG00000269439	-1.26386	8.32e-24	1.66e-21	344.103	292.826	329.216	294.847	131.398	128.44	134.203	AC010618.3
ENSG00000280571	-1.26288	0.010716	0.0462653	15.5001	19.3698	15.529	17.2372	7.1858	4.46747	9.29099	AC099329.3
ENSG00000006283	-1.2604	0.00121816	0.00792319	42.367	74.0611	38.8226	47.1755	12.3185	12.2855	38.1963	CACNA1G
ENSG00000007001	-1.25811	0.00704173	0.0331519	19.6335	20.5092	17.8584	16.33	9.23889	6.7012	7.22633	UPP2
ENSG00000233822	-1.25418	9.86e-19	1.22e-16	264.535	263.202	232.159	239.507	92.3889	121.739	100.136	HIST1H2BN
ENSG00000261366	-1.25394	3.54e-06	5.15e-05	62.0005	63.8065	56.681	49.8972	24.637	21.2205	26.8406	MANEA-AS1
ENSG00000265369	-1.25288	0.00270032	0.0153072	24.8002	20.5092	29.5052	28.1239	11.292	5.58434	15.485	PCAT18
ENSG00000279865	-1.25216	0.000659293	0.00476764	34.1003	36.4608	29.5052	45.3611	8.21234	22.3373	15.485	AC006511.3
ENSG00000254363	-1.23833	0.00015733	0.00141633	36.167	48.9942	35.7168	36.2889	17.4512	16.753	15.485	AC011379.2
ENSG00000280604	-1.23788	0.000499419	0.00375811	57.8671	52.4124	41.9284	24.495	19.5043	14.5193	21.679	AJ239328.1
ENSG00000155792	-1.23127	5.52e-05	0.000571624	40.3003	43.2972	49.693	44.4539	22.5839	15.6361	18.582	DEPTOR
ENSG00000278905	-1.23114	0.00792458	0.0365684	28.9336	44.4366	20.9642	12.7011	12.3185	10.0518	11.3557	AC106818.1
ENSG00000184786	-1.22888	8.67e-18	9.07e-16	307.936	281.432	334.651	393.734	132.424	159.712	131.106	TCTE3
ENSG00000269959	-1.22881	1.13e-06	1.87e-05	102.301	92.2915	69.8807	80.7427	24.637	36.8566	48.5196	SPACA6P-AS
ENSG00000279529	-1.22792	1.17e-09	3.58e-08	129.168	126.474	93.9507	127.918	47.221	51.3759	53.6813	AC008764.8
ENSG00000283341	-1.22707	1.93e-14	1.34e-12	229.402	276.874	278.746	205.939	103.681	90.4662	122.848	AC068205.2
ENSG00000261360	-1.22454	0.00562897	0.0279464	21.7002	20.5092	30.2816	26.3094	11.292	16.753	4.12933	AC010491.1
ENSG00000248690	-1.22434	0.00327618	0.0179871	24.8002	31.9032	31.0581	29.9383	22.5839	6.7012	8.25866	HAS2-AS1
ENSG00000279692	-1.22361	6.02e-10	1.95e-08	126.068	129.892	170.82	175.094	58.513	55.8434	79.4896	AC110285.7
ENSG00000270557	-1.22281	0.000230213	0.00193834	56.8338	30.7638	44.2578	60.7838	26.6901	14.5193	20.6467	AC013731.1
ENSG00000267543	-1.22246	0.00429072	0.0225038	16.5335	20.5092	27.9523	32.66	12.3185	8.93494	10.3233	AC015802.3
ENSG00000272529	-1.22155	0.0116115	0.0491762	16.5335	33.0426	18.6349	14.5155	12.3185	6.7012	7.22633	AC090948.3
ENSG00000272911	-1.21668	0.000118514	0.00111405	51.6671	47.8548	41.9284	48.99	28.7432	21.2205	11.3557	AC005696.3
ENSG00000267871	-1.21215	2.55e-05	0.000291926	57.8671	50.1336	46.5871	58.0622	16.4247	23.4542	28.9053	ZNF460-AS1
ENSG00000254509	-1.21171	0.00286678	0.0160849	33.0669	27.3456	25.6229	19.0517	12.3185	13.4024	8.25866	AP000866.3
ENSG00000248794	-1.21077	0.00856176	0.0387937	23.7669	22.788	16.3055	16.33	7.1858	11.1687	7.22633	AC026436.1
ENSG00000164128	-1.20968	8.9e-05	0.000868987	44.4337	39.879	52.7988	38.1033	19.5043	18.9867	18.582	NPY1R
ENSG00000203727	-1.20966	3.98e-07	7.24e-06	80.6006	84.3157	65.9984	70.7633	32.8494	35.7398	28.9053	SAMD5
ENSG00000143355	-1.20724	0.000161003	0.00144413	76.4673	39.879	45.8107	48.99	29.7697	17.8699	20.6467	LHX9
ENSG00000234787	-1.20552	0.00642273	0.0309373	17.5668	23.9274	20.9642	19.0517	8.21234	10.0518	8.25866	LINC00458
ENSG00000277763	-1.2051	0.00633918	0.030602	19.6335	30.7638	22.5171	18.1444	11.292	5.58434	12.388	AL138995.1
ENSG00000260852	-1.20373	6.23e-19	8.1e-17	1076.74	1041.41	920.096	685.86	423.962	358.514	428.418	FBXL19-AS1
ENSG00000245149	-1.2027	3.57e-17	3.44e-15	225.268	214.207	254.676	244.95	102.654	112.804	91.8776	RNF139-AS1
ENSG00000177551	-1.19933	7.2e-06	9.68e-05	57.8671	56.9701	63.6691	82.5572	34.9025	26.8048	23.7436	NHLH2
ENSG00000276791	-1.19931	1.01e-06	1.68e-05	82.6673	63.8065	76.0923	85.2788	26.6901	43.5578	30.97	AC092117.1
ENSG00000140015	-1.19736	2.53e-07	4.8e-06	97.1341	100.267	104.821	80.7427	42.0883	27.9217	54.7136	KCNH5
ENSG00000164125	-1.19268	1.46e-87	4.11e-84	1939.58	1865.2	1875.91	1910.61	811.996	861.105	818.64	FAM198B
ENSG00000225386	-1.19245	0.00747113	0.0348105	20.6668	30.7638	24.07	15.4228	6.15926	12.2855	11.3557	AC099754.1
ENSG00000122584	-1.19025	1.14e-05	0.000144234	47.5337	61.5277	61.3397	64.4127	20.5309	30.1554	26.8406	NXPH1
ENSG00000246465	-1.18736	0.00189902	0.0114439	28.9336	46.7154	26.3994	24.495	12.3185	14.5193	14.4527	AC138904.1
ENSG00000157502	-1.18358	0.000670677	0.00483935	44.4337	34.182	41.9284	37.1961	13.3451	27.9217	11.3557	MUM1L1
ENSG00000168348	-1.18329	0.00987404	0.0434651	14.4668	23.9274	17.8584	29.9383	9.23889	6.7012	12.388	INSM2
ENSG00000169271	-1.18103	1.56e-05	0.000189934	47.5337	52.4124	57.4575	62.5983	23.6105	26.8048	22.7113	HSPB3
ENSG00000235244	-1.17989	0.0040306	0.0213662	25.8335	35.3214	20.9642	20.8661	12.3185	8.93494	12.388	DANT2
ENSG00000255867	-1.17693	0.00563132	0.0279464	19.6335	35.3214	25.6229	21.7733	7.1858	10.0518	16.5173	DENND5B-AS1
ENSG00000258904	-1.17663	0.00608567	0.0295793	28.9336	33.0426	32.611	16.33	14.3716	5.58434	16.5173	AL157871.5
ENSG00000205592	-1.17636	1.2e-09	3.66e-08	283.136	304.22	217.407	174.187	101.628	93.8168	128.009	MUC19
ENSG00000274317	-1.17585	1.81e-09	5.32e-08	269.702	311.056	281.852	168.743	101.628	102.752	137.3	LINC02334
ENSG00000224934	-1.17348	4.22e-18	4.61e-16	263.502	246.111	245.359	242.228	104.707	126.206	101.169	AL391684.1
ENSG00000255200	-1.17111	0.00376443	0.0201442	26.8669	27.3456	29.5052	28.1239	9.23889	21.2205	7.22633	PGAM1P8
ENSG00000167945	-1.17092	0.00146347	0.00925632	31.0002	54.6913	36.4933	37.1961	9.23889	16.753	26.8406	PRR25
ENSG00000139304	-1.16813	2.39e-16	2.06e-14	269.702	283.711	284.182	217.733	112.92	117.271	121.815	PTPRQ
ENSG00000150594	-1.16644	0.0086613	0.0391282	33.0669	22.788	16.3055	19.9589	11.292	6.7012	12.388	ADRA2A
ENSG00000273802	-1.16203	1.9e-17	1.9e-15	307.936	244.971	289.617	313.899	114.973	137.375	136.268	HIST1H2BG
ENSG00000281398	-1.16161	9.16e-13	5.11e-11	174.635	159.516	177.031	149.692	75.9642	68.1289	77.4249	SNHG4
ENSG00000273008	-1.16114	1.81e-07	3.54e-06	124.001	107.104	98.6094	85.2788	50.3006	54.7265	34.067	AC010864.1
ENSG00000242268	-1.15749	0.00197236	0.0118246	31.0002	45.576	26.3994	39.9178	8.21234	20.1036	19.6143	LINC02082
ENSG00000280157	-1.1567	0.000206644	0.00178316	47.5337	36.4608	51.2459	52.6189	13.3451	23.4542	26.8406	AL359510.2
ENSG00000121871	-1.15421	7.06e-06	9.52e-05	63.0338	87.7339	64.4455	58.9694	27.7167	29.0385	35.0993	SLITRK3
ENSG00000236423	-1.15401	0.00443093	0.023074	23.7669	21.6486	28.7287	22.6805	12.3185	12.2855	8.25866	LINC01134
ENSG00000100557	-1.15172	0.000317796	0.00255399	71.3006	44.4366	44.2578	51.7116	19.5043	35.7398	16.5173	CCDC198
ENSG00000082556	-1.14912	8.41e-11	3.18e-09	201.502	254.086	184.796	167.836	92.3889	103.869	76.3926	OPRK1
ENSG00000250486	-1.14536	1.96e-12	1.03e-10	176.701	185.722	186.349	235.878	80.0704	88.2325	98.0716	FAM218A
ENSG00000198523	-1.14363	0.00232865	0.0135738	43.4003	60.3883	37.2697	26.3094	10.2654	26.8048	19.6143	PLN
ENSG00000167034	-1.14267	0.000171726	0.00152442	39.267	39.879	62.1162	58.9694	22.5839	20.1036	25.8083	NKX3-1
ENSG00000270071	-1.13828	4.28e-05	0.000458109	59.9338	71.7823	76.0923	54.4333	28.7432	18.9867	41.2933	AP001172.1
ENSG00000133863	-1.13792	1.3e-19	1.78e-17	515.637	545.773	500.812	388.291	210.441	221.14	232.275	TEX15
ENSG00000169116	-1.13751	9.08e-23	1.6e-20	358.57	344.099	319.898	336.579	161.167	145.193	155.882	PARM1
ENSG00000260978	-1.12581	0.000209416	0.0018002	67.1672	83.1763	62.1162	37.1961	33.8759	22.3373	28.9053	MKRN3-AS1
ENSG00000204666	-1.1244	0.00705713	0.0332165	25.8335	41.0184	24.8465	17.2372	11.292	15.6361	10.3233	AC010624.1
ENSG00000198626	-1.12237	5.43e-09	1.45e-07	199.435	219.904	139.761	153.32	92.3889	81.5313	70.1986	RYR2
ENSG00000282988	-1.11982	1.05e-05	0.000135042	66.1339	90.0127	79.9746	55.3405	36.9556	32.3892	30.97	AL031777.3
ENSG00000220323	-1.11876	0.000133865	0.00123315	49.6004	43.2972	45.0342	42.6394	22.5839	20.1036	19.6143	HIST2H2BD
ENSG00000173376	-1.11783	1.14e-09	3.51e-08	119.868	128.752	146.749	122.475	66.7253	52.4928	59.8753	NDNF
ENSG00000150275	-1.11601	4.43e-12	2.15e-10	165.335	162.934	153.738	151.506	66.7253	74.8301	77.4249	PCDH15
ENSG00000273542	-1.11548	0.000234046	0.00196726	52.7004	48.9942	41.9284	37.1961	24.637	18.9867	18.582	HIST1H4K
ENSG00000272468	-1.11372	0.00487787	0.0249187	39.267	33.0426	33.3875	42.6394	10.2654	32.3892	9.29099	AL021807.1
ENSG00000062038	-1.11351	0.000226663	0.00191579	40.3003	66.0853	46.5871	68.0416	21.5574	33.506	21.679	CDH3
ENSG00000270006	-1.11291	0.00922553	0.0412065	27.9002	15.9516	20.9642	23.5878	9.23889	12.2855	9.29099	AC010531.6
ENSG00000260101	-1.10978	0.00689979	0.0326235	17.5668	33.0426	27.9523	25.4022	11.292	16.753	8.25866	AC008074.3
ENSG00000271327	-1.1095	1.45e-16	1.28e-14	248.002	293.965	249.241	254.929	125.238	128.44	109.427	AC010201.2
ENSG00000182508	-1.10931	0.00282475	0.0158891	43.4003	64.9459	43.4813	27.2166	24.637	10.0518	26.8406	LHFPL1
ENSG00000248587	-1.10676	3.39e-06	4.97e-05	109.534	78.6187	98.6094	83.4644	28.7432	45.7916	54.7136	GDNF-AS1
ENSG00000071073	-1.10273	2.07e-19	2.79e-17	336.869	322.451	323.781	312.991	163.22	126.206	162.076	MGAT4A
ENSG00000270019	-1.10253	0.000590157	0.00432621	80.6006	55.8307	61.3397	32.66	31.8228	26.8048	21.679	AC110769.2
ENSG00000273321	-1.09969	0.00409402	0.0216152	33.0669	20.5092	29.5052	28.1239	16.4247	12.2855	10.3233	AC023983.2
ENSG00000233695	-1.09867	1.59e-11	6.85e-10	253.169	275.735	214.301	189.609	96.4951	106.102	122.848	GAS6-AS1
ENSG00000272137	-1.0957	0.00510482	0.0257888	36.167	23.9274	31.0581	25.4022	17.4512	6.7012	16.5173	AL451064.1
ENSG00000159248	-1.09513	0.00309567	0.0171262	25.8335	37.6002	25.6229	35.3816	14.3716	18.9867	10.3233	GJD2
ENSG00000233122	-1.09482	1.59e-05	0.000192458	75.4339	63.8065	63.6691	56.2477	26.6901	27.9217	36.1316	CTAGE7P
ENSG00000105048	-1.09463	0.0109265	0.0469484	17.5668	21.6486	27.9523	22.6805	13.3451	12.2855	6.194	TNNT1
ENSG00000183117	-1.09352	8.83e-13	4.98e-11	186.001	164.074	178.584	195.053	81.0969	83.765	89.8129	CSMD1
ENSG00000227115	-1.09242	0.00350166	0.0189739	36.167	30.7638	31.0581	35.3816	8.21234	25.6879	13.4203	LINC01630
ENSG00000269038	-1.09181	0.00144872	0.00918356	48.5671	33.0426	46.5871	27.2166	20.5309	14.5193	19.6143	AP001462.1
ENSG00000128573	-1.09169	8.88e-10	2.78e-08	139.501	189.141	151.408	166.022	91.3623	67.012	68.1339	FOXP2
ENSG00000154330	-1.0894	4.25e-21	6.56e-19	320.336	323.59	333.875	339.301	165.273	141.842	156.915	PGM5
ENSG00000185070	-1.08528	9.33e-29	2.43e-26	709.906	632.368	638.244	597.859	323.361	275.866	310.732	FLRT2
ENSG00000116962	-1.08126	2.58e-93	8.51e-90	4416.5	4439.11	4356.67	4094.29	2032.56	2015.95	2084.28	NID1
ENSG00000262619	-1.08113	0.00775891	0.0359129	24.8002	20.5092	23.2936	23.5878	13.3451	10.0518	9.29099	LINC00621
ENSG00000247199	-1.07959	5.47e-05	0.0005673	51.6671	67.2247	59.7868	54.4333	29.7697	32.3892	20.6467	AC091948.1
ENSG00000235590	-1.07582	0.000301748	0.00244289	42.367	52.4124	53.5752	48.0827	14.3716	29.0385	26.8406	GNAS-AS1
ENSG00000275180	-1.07431	1.28e-11	5.62e-10	195.302	211.929	183.243	215.919	117.026	79.2976	89.8129	AC048341.2
ENSG00000262728	-1.07264	0.00458737	0.023689	35.1336	26.2062	35.7168	26.3094	20.5309	7.81807	15.485	AC123768.3
ENSG00000197837	-1.07228	3.58e-05	0.000390684	79.5673	82.0369	70.6572	52.6189	31.8228	26.8048	42.3256	HIST4H4
ENSG00000239482	-1.07086	0.0110693	0.0473872	24.8002	23.9274	24.8465	15.4228	10.2654	11.1687	10.3233	AC112487.1
ENSG00000230461	-1.0682	0.00228783	0.0134043	38.2336	38.7396	27.1758	40.825	24.637	12.2855	14.4527	PROX1-AS1
ENSG00000198673	-1.06757	5.52e-10	1.8e-08	162.235	161.795	153.738	147.877	75.9642	90.4662	57.8106	FAM19A2
ENSG00000261716	-1.06326	1.76e-36	6.45e-34	1086.04	952.539	1099.46	1035.14	488.635	466.851	543.007	AC239868.1
ENSG00000276032	-1.06177	0.00506421	0.0256098	25.8335	25.0668	31.0581	23.5878	12.3185	13.4024	12.388	AL627230.4
ENSG00000047648	-1.06145	2.98e-07	5.57e-06	89.9007	86.5945	100.162	87.0933	44.1414	43.5578	43.358	ARHGAP6
ENSG00000226031	-1.06065	0.000638287	0.0046429	40.3003	51.273	41.9284	34.4744	20.5309	16.753	22.7113	FGF13-AS1
ENSG00000280388	-1.05956	0.00417326	0.021981	49.6004	48.9942	27.1758	37.1961	27.7167	21.2205	9.29099	AC006330.1
ENSG00000188580	-1.05919	1.13e-16	1.01e-14	320.336	354.354	305.922	281.239	166.3	142.959	143.494	NKAIN2
ENSG00000185860	-1.05865	0.00775814	0.0359129	26.8669	34.182	23.2936	21.7733	17.4512	8.93494	11.3557	CCDC190
ENSG00000279659	-1.05851	8.79e-06	0.000114537	222.168	219.904	151.408	115.217	93.4154	59.194	101.169	AL451064.2
ENSG00000153266	-1.05709	2.01e-06	3.1e-05	108.501	79.7581	97.0565	99.7944	39.0086	61.4277	39.2286	FEZF2
ENSG00000262655	-1.05697	4.03e-09	1.1e-07	158.101	148.122	142.091	175.094	66.7253	62.5446	94.9746	SPON1
ENSG00000237669	-1.0565	0.00207408	0.0123409	44.4337	26.2062	32.611	42.6394	19.5043	13.4024	19.6143	HCG4P3
ENSG00000271993	-1.05443	0.0049982	0.0253278	39.267	17.091	44.2578	44.4539	19.5043	18.9867	14.4527	AC126118.1
ENSG00000147606	-1.05442	7.87e-19	9.92e-17	409.203	362.33	358.721	343.837	183.751	155.245	192.014	SLC26A7
ENSG00000273723	-1.05375	2.12e-08	5.02e-07	182.901	134.449	153.738	209.568	94.442	82.6482	69.1663	AL139089.1
ENSG00000143590	-1.05363	1.39e-17	1.42e-15	295.536	272.317	288.064	277.61	134.477	126.206	148.656	EFNA3
ENSG00000137033	-1.05361	3.29e-26	7.57e-24	496.004	562.864	491.494	488.992	244.317	241.243	249.824	IL33
ENSG00000241155	-1.05293	0.0059789	0.0292555	23.7669	35.3214	22.5171	27.2166	13.3451	11.1687	14.4527	ARHGAP31-AS1
ENSG00000258957	-1.04705	0.00976877	0.0431072	19.6335	30.7638	23.2936	25.4022	10.2654	8.93494	16.5173	AL359317.2
ENSG00000216921	-1.04695	0.010942	0.0469848	19.6335	25.0668	24.8465	20.8661	11.292	13.4024	8.25866	AC131097.2
ENSG00000242622	-1.04631	5.31e-15	3.89e-13	277.969	284.85	271.758	228.62	130.371	121.739	133.171	AC092910.3
ENSG00000271882	-1.04521	0.00657075	0.0314321	33.0669	27.3456	26.3994	24.495	13.3451	18.9867	8.25866	AP001330.5
ENSG00000170624	-1.0452	0.00290414	0.0162668	31.0002	37.6002	45.8107	29.9383	15.3981	12.2855	24.776	SGCD
ENSG00000136541	-1.03758	0.0006812	0.0049099	35.1336	75.2005	57.4575	68.9488	36.9556	23.4542	25.8083	ERMN
ENSG00000164188	-1.03531	1.52e-13	9.35e-12	292.436	296.244	257.006	223.177	132.424	129.557	128.009	RANBP3L
ENSG00000245598	-1.03063	0.00172981	0.0106051	48.5671	37.6002	45.8107	29.0311	24.637	18.9867	15.485	DACT3-AS1
ENSG00000277767	-1.02979	0.000100709	0.000967331	52.7004	50.1336	72.9865	64.4127	25.6636	32.3892	30.97	AL442128.2
ENSG00000117598	-1.02893	4.43e-15	3.28e-13	292.436	327.008	350.18	391.92	176.565	175.348	149.688	PLPPR5
ENSG00000272843	-1.02848	0.00295754	0.0164912	34.1003	37.6002	31.8345	29.0311	21.5574	14.5193	12.388	AC211476.2
ENSG00000203819	-1.02668	6.4e-05	0.000651222	74.4006	63.8065	53.5752	62.5983	25.6636	37.9735	29.9376	HIST2H2BC
ENSG00000278888	-1.02309	1.33e-05	0.000164073	134.334	134.449	108.703	75.2994	44.1414	64.7783	57.8106	NA
ENSG00000259663	-1.02055	0.00103252	0.00688508	46.5004	78.6187	41.152	41.7322	24.637	26.8048	24.776	AC010478.1
ENSG00000263823	-1.02026	0.00251098	0.0144493	60.9671	28.485	43.4813	39.0105	18.4778	27.9217	17.5497	AC009831.1
ENSG00000238260	-1.01933	0.00651608	0.0312424	38.2336	30.7638	24.8465	41.7322	14.3716	25.6879	10.3233	AL513320.1
ENSG00000102760	-1.01107	4.21e-07	7.61e-06	120.901	133.31	135.103	163.3	68.7784	88.2325	49.552	RGCC
ENSG00000269102	-1.00631	3.91e-05	0.000421531	75.4339	69.5035	62.1162	65.32	27.7167	31.2723	42.3256	AC010320.3
ENSG00000272787	-1.00589	0.00469147	0.0241384	28.9336	28.485	31.8345	39.9178	19.5043	10.0518	18.582	AC253536.6
ENSG00000260729	-1.00455	4.74e-05	0.000500303	71.3006	69.5035	56.681	63.5055	29.7697	29.0385	38.1963	AC009690.1
ENSG00000175445	-1.00234	6.12e-51	4.65e-48	1385.71	1375.26	1348.7	1460.63	677.518	691.341	716.439	LPL
ENSG00000223749	-1.0021	2.54e-17	2.49e-15	367.87	314.475	360.274	399.178	182.725	173.114	184.788	MIR503HG
